# Supplementary material for: 3,6-Dimethyl-1-phenyl-4-(2-thien­yl)-8-(2-thienylmethyl­ene)-5,6,7,8-tetra­hydro-1H-pyrazolo[3,4-b][1,6]naphthyridine
Source: Acta Crystallogr Sect E Struct Rep Online. 2009 Apr 25;65(Pt 5):o1109–10. doi: 10.1107/S1600536809014810 (PMC2977787; doi:10.1107/S1600536809014810)
Supplement: Supplementary file 1 [file e-65-o1109-sup1.cif]

##############################################################################
###                                                                        ###
###        Electronic paper (Acta Crystallographica Section E)             ###
###                                                                        ###
##############################################################################
#                                                                            #
# This CIF contains the data in a paper accepted for publication in Acta     #
# Crystallographica Section E. It conforms to the requirements of Notes      #
# for Authors for Section E, and has been peer reviewed under the auspices   #
# of the IUCr Commission on Journals.                                        #
#                                                                            #
# Full details of the Crystallographic Information File format               #
# are given in the paper "The Crystallographic Information File (CIF):       #
# a New Standard Archive File for Crystallography" by S. R. Hall, F. H.      #
# Allen and I. D. Brown [Acta Cryst. (1991), A47, 655-685].                  #
#                                                                            #
# The current version of the core CIF dictionary is obtainable from          #
# ftp://ftp.iucr.org/pub/cif_core.dic. The current version number is 2.4.    #
#                                                                            #
# Software is freely available for graphical display of the structure(s) in  #
# this CIF.  For information consult the CIF home page http://www.iucr.org/  #
# cif/home.html                                                              #
#                                                                            #
# This file may be used for bona fide research purposes within the           #
# scientific community so long as proper attribution is given to the journal # 
# article from which it was obtained.                                        #
#                                                                            #
##############################################################################
                                             
data_global
_audit_creation_method     'from SHELXL97 CIF and IUCr SHELXL97-template'
_journal_date_recd_electronic     2009-04-18
_journal_date_accepted     2009-04-21
_journal_name_full     'Acta Crystallographica, Section E'
_journal_year     2009
_journal_volume     65
_journal_issue      5
_journal_page_first     o1109
_journal_page_last     o1110
_journal_paper_category     QO
_journal_coeditor_code     HK2672
_publ_contact_author_name     'Shu-Jiang Tu'
_publ_contact_author_address
;
College of Chemistry and Chemical Engineering,
Xuzhou Normal University,
Xuzhou 221116
People's Republic of China
;
_publ_contact_author_email     laotu2001@263.net
_publ_contact_author_fax     86-516-83500065
_publ_contact_author_phone     86-516-83500065
_publ_section_title
;\
3,6-Dimethyl-1-phenyl-4-(2-thienyl)-8-(2-thienylmethylene)-5,6,7,8-tetrahydro-\
1<i>H</i>-pyrazolo[3,4-<i>b</i>][1,6]naphthyridine
;
loop_
    _publ_author_name
    _publ_author_address
    'Juhua Peng'
;
Lianyungang Teachers' College
Lianyungang 222006
People's Republic of China
;
    'Zhengguo Han'
;
College of Chemistry and Chemical Engineering
Xuzhou Normal University
Xuzhou 221116
People's Republic of China
;
    'Ning Ma'
;
College of Chemistry and Chemical Engineering
Xuzhou Normal University
Xuzhou 221116
People's Republic of China
;
    'Shujiang Tu'
;
College of Chemistry and Chemical Engineering
Xuzhou Normal University
Xuzhou 221116
People's Republic of China
;
data_I
_chemical_name_systematic
;
3,6-Dimethyl-1-phenyl-4-(2-thienyl)-8-(2-thienylmethylene)-5,6,7,8-tetrahydro-
1<i>H</i>-pyrazolo[3,4-<i>b</i>][1,6]naphthyridine
;
_chemical_name_common     ?
_chemical_formula_moiety     'C26 H22 N4 S2'
_chemical_formula_sum     'C26 H22 N4 S2'
_chemical_formula_iupac     'C26 H22 N4 S2'
_chemical_formula_weight     454.60
_chemical_melting_point     ?
_chemical_melting_point_gt     452
_chemical_melting_point_lt     453
_symmetry_cell_setting     triclinic
_symmetry_space_group_name_H-M     'P -1'
_symmetry_space_group_name_Hall     '-P 1'
loop_
    _symmetry_equiv_pos_as_xyz
    'x, y, z'
    '-x, -y, -z'
_cell_length_a     10.7187(16)
_cell_length_b     10.9704(19)
_cell_length_c     11.153(2)
_cell_angle_alpha     109.785(2)
_cell_angle_beta     102.3640(10)
_cell_angle_gamma     104.2010(10)
_cell_volume     1131.0(3)
_cell_formula_units_Z     2
_cell_measurement_reflns_used     1616
_cell_measurement_theta_min     2.262
_cell_measurement_theta_max     24.844
_cell_measurement_temperature     298(2)
_exptl_crystal_description     block
_exptl_crystal_colour     yellow
_exptl_crystal_size_max     0.18
_exptl_crystal_size_mid     0.17
_exptl_crystal_size_min     0.16
_exptl_crystal_density_diffrn     1.335
_exptl_crystal_density_meas     ?
_exptl_crystal_density_method     'not measured'
_exptl_crystal_F_000     476
_exptl_absorpt_coefficient_mu     0.257
_exptl_absorpt_correction_type     multi-scan
_exptl_absorpt_process_details     '(SADABS; Sheldrick, 1996)'
_exptl_absorpt_correction_T_min     0.9551
_exptl_absorpt_correction_T_max     0.9600
_exptl_special_details
;
;
_diffrn_ambient_temperature     298(2)
_diffrn_radiation_type     MoK\a
_diffrn_radiation_wavelength     0.71073
_diffrn_radiation_source     'fine-focus sealed tube'
_diffrn_radiation_monochromator     graphite
_diffrn_measurement_device_type     'Bruker SMART CCD area-detector'
_diffrn_measurement_method     '\f and \w'
_diffrn_detector_area_resol_mean     ?
_diffrn_reflns_number     5846
_diffrn_reflns_av_R_equivalents     0.0245
_diffrn_reflns_av_sigmaI/netI     0.0582
_diffrn_reflns_theta_min     2.05
_diffrn_reflns_theta_max     25.01
_diffrn_reflns_theta_full     25.01
_diffrn_measured_fraction_theta_max     0.982
_diffrn_measured_fraction_theta_full     0.982
_diffrn_reflns_limit_h_min     -12
_diffrn_reflns_limit_h_max     11
_diffrn_reflns_limit_k_min     -12
_diffrn_reflns_limit_k_max     13
_diffrn_reflns_limit_l_min     -13
_diffrn_reflns_limit_l_max     13
_diffrn_standards_number     ?
_diffrn_standards_interval_count     ?
_diffrn_standards_interval_time     ?
_diffrn_standards_decay_%     ?
_refine_special_details
;
Refinement of <i>F</i>^2^ against ALL reflections. The weighted <i>R</i>-factor
<i>wR</i> and goodness of fit <i>S</i> are based on <i>F</i>^2^, conventional
<i>R</i>-factors <i>R</i> are based on <i>F</i>, with <i>F</i> set to zero for
negative <i>F</i>^2^. The threshold expression of <i>F</i>^2^ >
\s(<i>F</i>^2^) is used only for calculating <i>R</i>-factors(gt) <i>etc</i>.
and is not relevant to the choice of reflections for refinement.
<i>R</i>-factors based on <i>F</i>^2^ are statistically about twice as large
as those based on <i>F</i>, and <i>R</i>- factors based on ALL data will be
even larger.
;
_reflns_number_total     3918
_reflns_number_gt     2322
_reflns_threshold_expression     I>2\s(I)
_refine_ls_structure_factor_coef     Fsqd
_refine_ls_matrix_type     full
_refine_ls_R_factor_all     0.0983
_refine_ls_R_factor_gt     0.0574
_refine_ls_wR_factor_gt     0.1549
_refine_ls_wR_factor_ref     0.1764
_refine_ls_goodness_of_fit_ref     0.997
_refine_ls_restrained_S_all     0.997
_refine_ls_number_reflns     3918
_refine_ls_number_parameters     291
_refine_ls_number_restraints     0
_refine_ls_hydrogen_treatment     constr
_refine_ls_weighting_scheme     calc
_refine_ls_weighting_details
                 'calc w=1/[\s^2^(Fo^2^)+(0.0957P)^2^] where P=(Fo^2^+2Fc^2^)/3'
_atom_sites_solution_hydrogens     geom
_atom_sites_solution_primary     direct
_atom_sites_solution_secondary     difmap
_refine_ls_shift/su_max     0.000
_refine_ls_shift/su_mean     0.000
_refine_diff_density_max     0.310
_refine_diff_density_min     -0.425
_refine_ls_extinction_method     none
_refine_ls_extinction_coef     ?
loop_
    _atom_type_symbol
    _atom_type_description
    _atom_type_scat_dispersion_real
    _atom_type_scat_dispersion_imag
    _atom_type_scat_source
    'C' 'C' 0.0033 0.0016
                         'International Tables Vol C Tables 4.2.6.8 and 6.1.1.4'
    'H' 'H' 0.0000 0.0000
                         'International Tables Vol C Tables 4.2.6.8 and 6.1.1.4'
    'N' 'N' 0.0061 0.0033
                         'International Tables Vol C Tables 4.2.6.8 and 6.1.1.4'
    'S' 'S' 0.1246 0.1234
                         'International Tables Vol C Tables 4.2.6.8 and 6.1.1.4'
_computing_data_collection     'SMART (Bruker, 1998)'
_computing_cell_refinement     'SAINT (Bruker, 1998)'
_computing_data_reduction     'SAINT (Bruker, 1998)'
_computing_structure_solution     'SHELXS97 (Sheldrick, 2008)'
_computing_structure_refinement     'SHELXL97 (Sheldrick, 2008)'
_computing_molecular_graphics
                  'ORTEP-3 for Windows (Farrugia, 1997) and PLATON (Spek, 2009)'
_computing_publication_material     'SHELXL97 (Sheldrick, 2008)'
loop_
    _atom_site_type_symbol
    _atom_site_label
    _atom_site_fract_x
    _atom_site_fract_y
    _atom_site_fract_z
    _atom_site_U_iso_or_equiv
    _atom_site_adp_type
    _atom_site_calc_flag
    _atom_site_refinement_flags
    _atom_site_occupancy
    _atom_site_disorder_assembly
    _atom_site_disorder_group
    S S1 1.09086(12) 0.85725(11) 1.54317(11) 0.0768(4) Uani d . 1 . .
    S S2 0.32900(12) 0.10633(12) 1.04051(11) 0.0826(4) Uani d . 1 . .
    N N1 0.5616(3) 0.2524(3) 1.5917(3) 0.0481(7) Uani d . 1 . .
    N N2 0.4340(3) 0.1519(3) 1.5362(3) 0.0529(8) Uani d . 1 . .
    N N3 0.6907(3) 0.4256(3) 1.5345(3) 0.0442(7) Uani d . 1 . .
    N N4 0.7120(3) 0.5378(3) 1.2194(3) 0.0507(7) Uani d . 1 . .
    C C1 0.3741(3) 0.1548(3) 1.4219(3) 0.0477(9) Uani d . 1 . .
    C C2 0.4614(3) 0.2600(3) 1.3994(3) 0.0432(8) Uani d . 1 . .
    C C3 0.5805(3) 0.3207(3) 1.5104(3) 0.0417(8) Uani d . 1 . .
    C C4 0.4568(3) 0.3106(3) 1.2988(3) 0.0416(8) Uani d . 1 . .
    C C5 0.5739(3) 0.4802(4) 1.2173(3) 0.0518(9) Uani d . 1 . .
    H H5A 0.5198 0.4087 1.1282 0.062 Uiso calc R 1 . .
    H H5B 0.5338 0.5520 1.2358 0.062 Uiso calc R 1 . .
    C C6 0.5706(3) 0.4201(3) 1.3199(3) 0.0432(8) Uani d . 1 . .
    C C7 0.6845(3) 0.4735(3) 1.4386(3) 0.0417(8) Uani d . 1 . .
    C C8 0.8071(3) 0.5867(3) 1.4584(3) 0.0435(8) Uani d . 1 . .
    C C9 0.7958(4) 0.6439(4) 1.3528(4) 0.0565(10) Uani d . 1 . .
    H H9A 0.7567 0.7160 1.3767 0.068 Uiso calc R 1 . .
    H H9B 0.8861 0.6849 1.3509 0.068 Uiso calc R 1 . .
    C C10 0.6506(3) 0.2705(3) 1.7162(3) 0.0458(8) Uani d . 1 . .
    C C11 0.5969(4) 0.2282(4) 1.8042(4) 0.0588(10) Uani d . 1 . .
    H H11 0.5032 0.1886 1.7824 0.071 Uiso calc R 1 . .
    C C12 0.6838(4) 0.2456(4) 1.9247(4) 0.0659(11) Uani d . 1 . .
    H H12 0.6477 0.2174 1.9836 0.079 Uiso calc R 1 . .
    C C13 0.8214(4) 0.3032(4) 1.9589(4) 0.0690(11) Uani d . 1 . .
    H H13 0.8788 0.3151 2.0405 0.083 Uiso calc R 1 . .
    C C14 0.8741(4) 0.3437(4) 1.8704(4) 0.0643(11) Uani d . 1 . .
    H H14 0.9679 0.3820 1.8923 0.077 Uiso calc R 1 . .
    C C15 0.7896(4) 0.3281(4) 1.7496(4) 0.0555(10) Uani d . 1 . .
    H H15 0.8265 0.3564 1.6911 0.067 Uiso calc R 1 . .
    C C16 0.2334(4) 0.0573(4) 1.3364(4) 0.0625(11) Uani d . 1 . .
    H H16A 0.2020 -0.0031 1.3773 0.094 Uiso calc R 1 . .
    H H16B 0.2341 0.0036 1.2485 0.094 Uiso calc R 1 . .
    H H16C 0.1737 0.1087 1.3284 0.094 Uiso calc R 1 . .
    C C17 0.3367(3) 0.2461(3) 1.1741(3) 0.0459(8) Uani d . 1 . .
    C C18 0.2173(3) 0.2811(4) 1.1483(3) 0.0498(9) Uani d . 1 . .
    H H18 0.2016 0.3556 1.2057 0.060 Uiso calc R 1 . .
    C C19 0.1251(4) 0.1809(5) 1.0180(4) 0.0675(11) Uani d . 1 . .
    H H19 0.0395 0.1832 0.9821 0.081 Uiso calc R 1 . .
    C C20 0.1702(4) 0.0850(4) 0.9523(4) 0.0657(11) Uani d . 1 . .
    H H20 0.1202 0.0143 0.8675 0.079 Uiso calc R 1 . .
    C C21 0.7112(4) 0.5941(4) 1.1182(4) 0.0688(11) Uani d . 1 . .
    H H21A 0.6811 0.6719 1.1425 0.103 Uiso calc R 1 . .
    H H21B 0.6506 0.5245 1.0320 0.103 Uiso calc R 1 . .
    H H21C 0.8015 0.6230 1.1136 0.103 Uiso calc R 1 . .
    C C22 0.9196(3) 0.6288(3) 1.5629(3) 0.0482(9) Uani d . 1 . .
    H H22 0.9119 0.5826 1.6186 0.058 Uiso calc R 1 . .
    C C23 1.0514(4) 0.7338(3) 1.6046(3) 0.0480(9) Uani d . 1 . .
    C C24 1.1687(3) 0.7475(3) 1.7027(3) 0.0425(8) Uani d . 1 . .
    H H24 1.1705 0.6932 1.7511 0.051 Uiso calc R 1 . .
    C C25 1.2830(4) 0.8555(4) 1.7167(4) 0.0665(11) Uani d . 1 . .
    H H25 1.3696 0.8787 1.7750 0.080 Uiso calc R 1 . .
    C C26 1.2548(4) 0.9214(4) 1.6380(4) 0.0740(13) Uani d . 1 . .
    H H26 1.3193 0.9945 1.6364 0.089 Uiso calc R 1 . .
loop_
    _atom_site_aniso_label
    _atom_site_aniso_U_11
    _atom_site_aniso_U_22
    _atom_site_aniso_U_33
    _atom_site_aniso_U_12
    _atom_site_aniso_U_13
    _atom_site_aniso_U_23
    S1 0.0715(8) 0.0687(7) 0.0740(8) -0.0057(6) 0.0132(6) 0.0382(6)
    S2 0.0723(8) 0.0782(8) 0.0661(7) 0.0296(6) 0.0035(6) 0.0026(6)
    N1 0.0430(17) 0.0511(17) 0.0446(16) 0.0028(14) 0.0117(14) 0.0245(14)
    N2 0.0424(17) 0.0533(18) 0.0526(18) -0.0015(14) 0.0116(14) 0.0248(15)
    N3 0.0400(16) 0.0432(15) 0.0403(15) 0.0046(13) 0.0104(13) 0.0154(13)
    N4 0.0521(18) 0.0571(17) 0.0439(16) 0.0121(15) 0.0142(14) 0.0278(15)
    C1 0.042(2) 0.047(2) 0.048(2) 0.0066(16) 0.0138(16) 0.0192(17)
    C2 0.0382(19) 0.0431(18) 0.0415(18) 0.0080(15) 0.0127(15) 0.0140(15)
    C3 0.0405(19) 0.0447(18) 0.0362(18) 0.0095(16) 0.0102(15) 0.0177(15)
    C4 0.0378(19) 0.0428(18) 0.0402(18) 0.0126(15) 0.0104(15) 0.0147(15)
    C5 0.049(2) 0.057(2) 0.051(2) 0.0140(18) 0.0126(17) 0.0300(18)
    C6 0.042(2) 0.0457(19) 0.0436(19) 0.0134(16) 0.0157(16) 0.0204(16)
    C7 0.0414(19) 0.0432(18) 0.0415(19) 0.0128(16) 0.0150(16) 0.0192(16)
    C8 0.046(2) 0.0409(18) 0.0402(18) 0.0103(16) 0.0160(16) 0.0157(15)
    C9 0.056(2) 0.056(2) 0.057(2) 0.0079(19) 0.0181(19) 0.0306(19)
    C10 0.047(2) 0.0435(19) 0.045(2) 0.0110(16) 0.0141(17) 0.0204(16)
    C11 0.055(2) 0.065(2) 0.054(2) 0.0109(19) 0.0169(19) 0.029(2)
    C12 0.075(3) 0.080(3) 0.054(2) 0.025(2) 0.026(2) 0.040(2)
    C13 0.070(3) 0.086(3) 0.052(2) 0.029(2) 0.012(2) 0.033(2)
    C14 0.050(2) 0.072(3) 0.063(3) 0.017(2) 0.008(2) 0.027(2)
    C15 0.055(2) 0.062(2) 0.053(2) 0.0169(19) 0.0186(19) 0.0284(19)
    C16 0.048(2) 0.061(2) 0.063(2) -0.0026(19) 0.0112(19) 0.027(2)
    C17 0.044(2) 0.0469(19) 0.0428(19) 0.0086(16) 0.0146(16) 0.0186(16)
    C18 0.041(2) 0.058(2) 0.0372(18) 0.0101(17) 0.0098(16) 0.0105(17)
    C19 0.047(2) 0.089(3) 0.072(3) 0.026(2) 0.014(2) 0.043(3)
    C20 0.055(2) 0.061(2) 0.049(2) 0.001(2) -0.0019(19) 0.0084(19)
    C21 0.072(3) 0.083(3) 0.059(2) 0.018(2) 0.021(2) 0.045(2)
    C22 0.051(2) 0.0463(19) 0.047(2) 0.0076(17) 0.0196(18) 0.0229(17)
    C23 0.051(2) 0.0436(19) 0.0426(19) 0.0065(17) 0.0194(17) 0.0146(16)
    C24 0.0415(19) 0.0375(17) 0.0444(19) 0.0098(15) 0.0167(16) 0.0132(15)
    C25 0.047(2) 0.072(3) 0.061(2) 0.011(2) 0.017(2) 0.011(2)
    C26 0.064(3) 0.060(2) 0.068(3) -0.014(2) 0.025(2) 0.016(2)
_geom_special_details
;
All e.s.d.'s (except the e.s.d. in the dihedral angle between two l.s. planes)
are estimated using the full covariance matrix. The cell e.s.d.'s are taken
into account individually in the estimation of e.s.d.'s in distances, angles
and torsion angles; correlations between e.s.d.'s in cell parameters are only
used when they are defined by crystal symmetry. An approximate (isotropic)
treatment of cell e.s.d.'s is used for estimating e.s.d.'s involving l.s.
planes.
;
loop_
    _geom_bond_atom_site_label_1
    _geom_bond_atom_site_label_2
    _geom_bond_site_symmetry_2
    _geom_bond_distance
    _geom_bond_publ_flag
    S1 C26 . 1.672(5) ?
    S1 C23 . 1.718(4) ?
    S2 C20 . 1.689(4) ?
    S2 C17 . 1.708(3) ?
    N1 C3 . 1.375(4) ?
    N1 N2 . 1.381(3) ?
    N1 C10 . 1.424(4) ?
    N2 C1 . 1.314(4) ?
    N3 C3 . 1.334(4) ?
    N3 C7 . 1.338(4) ?
    N4 C5 . 1.451(4) ?
    N4 C9 . 1.455(4) ?
    N4 C21 . 1.458(4) ?
    C1 C2 . 1.428(4) ?
    C1 C16 . 1.493(5) ?
    C2 C3 . 1.398(4) ?
    C2 C4 . 1.407(4) ?
    C4 C6 . 1.398(4) ?
    C4 C17 . 1.487(4) ?
    C5 C6 . 1.504(5) ?
    C5 H5A . 0.9700 ?
    C5 H5B . 0.9700 ?
    C6 C7 . 1.420(4) ?
    C7 C8 . 1.486(4) ?
    C8 C22 . 1.336(5) ?
    C8 C9 . 1.508(5) ?
    C9 H9A . 0.9700 ?
    C9 H9B . 0.9700 ?
    C10 C15 . 1.379(5) ?
    C10 C11 . 1.389(5) ?
    C11 C12 . 1.384(5) ?
    C11 H11 . 0.9300 ?
    C12 C13 . 1.363(5) ?
    C12 H12 . 0.9300 ?
    C13 C14 . 1.379(6) ?
    C13 H13 . 0.9300 ?
    C14 C15 . 1.381(5) ?
    C14 H14 . 0.9300 ?
    C15 H15 . 0.9300 ?
    C16 H16A . 0.9600 ?
    C16 H16B . 0.9600 ?
    C16 H16C . 0.9600 ?
    C17 C18 . 1.423(5) ?
    C18 C19 . 1.438(5) ?
    C18 H18 . 0.9300 ?
    C19 C20 . 1.325(5) ?
    C19 H19 . 0.9300 ?
    C20 H20 . 0.9300 ?
    C21 H21A . 0.9600 ?
    C21 H21B . 0.9600 ?
    C21 H21C . 0.9600 ?
    C22 C23 . 1.448(4) ?
    C22 H22 . 0.9300 ?
    C23 C24 . 1.417(5) ?
    C24 C25 . 1.417(5) ?
    C24 H24 . 0.9300 ?
    C25 C26 . 1.344(6) ?
    C25 H25 . 0.9300 ?
    C26 H26 . 0.9300 ?
loop_
    _geom_angle_atom_site_label_1
    _geom_angle_atom_site_label_2
    _geom_angle_atom_site_label_3
    _geom_angle_site_symmetry_1
    _geom_angle_site_symmetry_3
    _geom_angle
    _geom_angle_publ_flag
    C26 S1 C23 . . 93.1(2) ?
    C20 S2 C17 . . 92.60(19) ?
    C3 N1 N2 . . 110.2(3) ?
    C3 N1 C10 . . 130.4(3) ?
    N2 N1 C10 . . 119.4(3) ?
    C1 N2 N1 . . 107.4(3) ?
    C3 N3 C7 . . 114.8(3) ?
    C5 N4 C9 . . 110.4(3) ?
    C5 N4 C21 . . 110.0(3) ?
    C9 N4 C21 . . 110.6(3) ?
    N2 C1 C2 . . 110.4(3) ?
    N2 C1 C16 . . 120.6(3) ?
    C2 C1 C16 . . 129.0(3) ?
    C3 C2 C4 . . 117.5(3) ?
    C3 C2 C1 . . 105.4(3) ?
    C4 C2 C1 . . 137.1(3) ?
    N3 C3 N1 . . 126.3(3) ?
    N3 C3 C2 . . 127.1(3) ?
    N1 C3 C2 . . 106.6(3) ?
    C6 C4 C2 . . 117.1(3) ?
    C6 C4 C17 . . 122.2(3) ?
    C2 C4 C17 . . 120.6(3) ?
    N4 C5 C6 . . 111.5(3) ?
    N4 C5 H5A . . 109.3 ?
    C6 C5 H5A . . 109.3 ?
    N4 C5 H5B . . 109.3 ?
    C6 C5 H5B . . 109.3 ?
    H5A C5 H5B . . 108.0 ?
    C4 C6 C7 . . 119.5(3) ?
    C4 C6 C5 . . 120.5(3) ?
    C7 C6 C5 . . 120.0(3) ?
    N3 C7 C6 . . 124.0(3) ?
    N3 C7 C8 . . 116.7(3) ?
    C6 C7 C8 . . 119.3(3) ?
    C22 C8 C7 . . 119.9(3) ?
    C22 C8 C9 . . 124.1(3) ?
    C7 C8 C9 . . 115.9(3) ?
    N4 C9 C8 . . 112.0(3) ?
    N4 C9 H9A . . 109.2 ?
    C8 C9 H9A . . 109.2 ?
    N4 C9 H9B . . 109.2 ?
    C8 C9 H9B . . 109.2 ?
    H9A C9 H9B . . 107.9 ?
    C15 C10 C11 . . 119.6(3) ?
    C15 C10 N1 . . 120.7(3) ?
    C11 C10 N1 . . 119.7(3) ?
    C12 C11 C10 . . 119.4(4) ?
    C12 C11 H11 . . 120.3 ?
    C10 C11 H11 . . 120.3 ?
    C13 C12 C11 . . 121.3(4) ?
    C13 C12 H12 . . 119.3 ?
    C11 C12 H12 . . 119.3 ?
    C12 C13 C14 . . 118.9(4) ?
    C12 C13 H13 . . 120.5 ?
    C14 C13 H13 . . 120.5 ?
    C13 C14 C15 . . 121.0(4) ?
    C13 C14 H14 . . 119.5 ?
    C15 C14 H14 . . 119.5 ?
    C10 C15 C14 . . 119.8(4) ?
    C10 C15 H15 . . 120.1 ?
    C14 C15 H15 . . 120.1 ?
    C1 C16 H16A . . 109.5 ?
    C1 C16 H16B . . 109.5 ?
    H16A C16 H16B . . 109.5 ?
    C1 C16 H16C . . 109.5 ?
    H16A C16 H16C . . 109.5 ?
    H16B C16 H16C . . 109.5 ?
    C18 C17 C4 . . 128.8(3) ?
    C18 C17 S2 . . 111.7(2) ?
    C4 C17 S2 . . 119.5(3) ?
    C17 C18 C19 . . 108.0(3) ?
    C17 C18 H18 . . 126.0 ?
    C19 C18 H18 . . 126.0 ?
    C20 C19 C18 . . 115.7(4) ?
    C20 C19 H19 . . 122.2 ?
    C18 C19 H19 . . 122.2 ?
    C19 C20 S2 . . 112.1(3) ?
    C19 C20 H20 . . 124.0 ?
    S2 C20 H20 . . 124.0 ?
    N4 C21 H21A . . 109.5 ?
    N4 C21 H21B . . 109.5 ?
    H21A C21 H21B . . 109.5 ?
    N4 C21 H21C . . 109.5 ?
    H21A C21 H21C . . 109.5 ?
    H21B C21 H21C . . 109.5 ?
    C8 C22 C23 . . 131.3(3) ?
    C8 C22 H22 . . 114.4 ?
    C23 C22 H22 . . 114.4 ?
    C24 C23 C22 . . 123.9(3) ?
    C24 C23 S1 . . 109.9(2) ?
    C22 C23 S1 . . 126.2(3) ?
    C23 C24 C25 . . 110.4(3) ?
    C23 C24 H24 . . 124.8 ?
    C25 C24 H24 . . 124.8 ?
    C26 C25 C24 . . 114.0(4) ?
    C26 C25 H25 . . 123.0 ?
    C24 C25 H25 . . 123.0 ?
    C25 C26 S1 . . 112.5(3) ?
    C25 C26 H26 . . 123.7 ?
    S1 C26 H26 . . 123.7 ?
loop_
    _geom_torsion_atom_site_label_1
    _geom_torsion_atom_site_label_2
    _geom_torsion_atom_site_label_3
    _geom_torsion_atom_site_label_4
    _geom_torsion_site_symmetry_1
    _geom_torsion_site_symmetry_2
    _geom_torsion_site_symmetry_3
    _geom_torsion_site_symmetry_4
    _geom_torsion
    _geom_torsion_publ_flag
    C3 N1 N2 C1 . . . . 0.9(4) ?
    C10 N1 N2 C1 . . . . -178.9(3) ?
    N1 N2 C1 C2 . . . . -0.7(4) ?
    N1 N2 C1 C16 . . . . 179.8(3) ?
    N2 C1 C2 C3 . . . . 0.3(4) ?
    C16 C1 C2 C3 . . . . 179.7(3) ?
    N2 C1 C2 C4 . . . . 178.8(4) ?
    C16 C1 C2 C4 . . . . -1.8(7) ?
    C7 N3 C3 N1 . . . . 179.3(3) ?
    C7 N3 C3 C2 . . . . -1.6(5) ?
    N2 N1 C3 N3 . . . . 178.5(3) ?
    C10 N1 C3 N3 . . . . -1.8(6) ?
    N2 N1 C3 C2 . . . . -0.7(4) ?
    C10 N1 C3 C2 . . . . 179.0(3) ?
    C4 C2 C3 N3 . . . . 2.2(5) ?
    C1 C2 C3 N3 . . . . -178.9(3) ?
    C4 C2 C3 N1 . . . . -178.6(3) ?
    C1 C2 C3 N1 . . . . 0.3(4) ?
    C3 C2 C4 C6 . . . . -1.7(5) ?
    C1 C2 C4 C6 . . . . 180.0(4) ?
    C3 C2 C4 C17 . . . . 176.6(3) ?
    C1 C2 C4 C17 . . . . -1.8(6) ?
    C9 N4 C5 C6 . . . . -58.1(4) ?
    C21 N4 C5 C6 . . . . 179.6(3) ?
    C2 C4 C6 C7 . . . . 0.8(5) ?
    C17 C4 C6 C7 . . . . -177.4(3) ?
    C2 C4 C6 C5 . . . . -180.0(3) ?
    C17 C4 C6 C5 . . . . 1.8(5) ?
    N4 C5 C6 C4 . . . . -151.4(3) ?
    N4 C5 C6 C7 . . . . 27.8(4) ?
    C3 N3 C7 C6 . . . . 0.6(5) ?
    C3 N3 C7 C8 . . . . -177.7(3) ?
    C4 C6 C7 N3 . . . . -0.3(5) ?
    C5 C6 C7 N3 . . . . -179.5(3) ?
    C4 C6 C7 C8 . . . . 177.9(3) ?
    C5 C6 C7 C8 . . . . -1.3(5) ?
    N3 C7 C8 C22 . . . . 4.8(5) ?
    C6 C7 C8 C22 . . . . -173.6(3) ?
    N3 C7 C8 C9 . . . . -177.2(3) ?
    C6 C7 C8 C9 . . . . 4.5(5) ?
    C5 N4 C9 C8 . . . . 62.2(4) ?
    C21 N4 C9 C8 . . . . -175.8(3) ?
    C22 C8 C9 N4 . . . . 143.5(3) ?
    C7 C8 C9 N4 . . . . -34.4(4) ?
    C3 N1 C10 C15 . . . . -24.3(6) ?
    N2 N1 C10 C15 . . . . 155.4(3) ?
    C3 N1 C10 C11 . . . . 156.4(3) ?
    N2 N1 C10 C11 . . . . -23.9(5) ?
    C15 C10 C11 C12 . . . . 0.5(6) ?
    N1 C10 C11 C12 . . . . 179.8(3) ?
    C10 C11 C12 C13 . . . . -0.1(6) ?
    C11 C12 C13 C14 . . . . -0.5(6) ?
    C12 C13 C14 C15 . . . . 0.8(6) ?
    C11 C10 C15 C14 . . . . -0.2(6) ?
    N1 C10 C15 C14 . . . . -179.5(3) ?
    C13 C14 C15 C10 . . . . -0.4(6) ?
    C6 C4 C17 C18 . . . . -90.7(4) ?
    C2 C4 C17 C18 . . . . 91.2(4) ?
    C6 C4 C17 S2 . . . . 92.1(4) ?
    C2 C4 C17 S2 . . . . -86.1(4) ?
    C20 S2 C17 C18 . . . . -2.6(3) ?
    C20 S2 C17 C4 . . . . 175.1(3) ?
    C4 C17 C18 C19 . . . . -174.7(3) ?
    S2 C17 C18 C19 . . . . 2.8(4) ?
    C17 C18 C19 C20 . . . . -1.6(5) ?
    C18 C19 C20 S2 . . . . -0.4(5) ?
    C17 S2 C20 C19 . . . . 1.7(3) ?
    C7 C8 C22 C23 . . . . 179.2(3) ?
    C9 C8 C22 C23 . . . . 1.3(6) ?
    C8 C22 C23 C24 . . . . -166.9(4) ?
    C8 C22 C23 S1 . . . . 12.1(6) ?
    C26 S1 C23 C24 . . . . 1.5(3) ?
    C26 S1 C23 C22 . . . . -177.6(3) ?
    C22 C23 C24 C25 . . . . 177.2(3) ?
    S1 C23 C24 C25 . . . . -1.9(3) ?
    C23 C24 C25 C26 . . . . 1.4(4) ?
    C24 C25 C26 S1 . . . . -0.2(5) ?
    C23 S1 C26 C25 . . . . -0.8(3) ?
loop_
    _geom_hbond_atom_site_label_D
    _geom_hbond_atom_site_label_H
    _geom_hbond_atom_site_label_A
    _geom_hbond_site_symmetry_A
    _geom_hbond_distance_DH
    _geom_hbond_distance_HA
    _geom_hbond_distance_DA
    _geom_hbond_angle_DHA
    _geom_hbond_publ_flag
    C26 H26 N2 1_665 0.93 2.57 3.445(3) 157 yes
    C20 H20 Cg6 1_666 0.93 2.93 3.680(3) 139 yes
