# Supplementary material for: 3,6-Dimethyl-1-phenyl-4-(2-thien­yl)-8-(2-thienylmethyl­ene)-5,6,7,8-tetra­hydro-1H-pyrazolo[3,4-b][1,6]naphthyridine
Source: Acta Crystallogr Sect E Struct Rep Online. 2009 Apr 25;65(Pt 5):o1109–10. doi: 10.1107/S1600536809014810 (PMC2977787; doi:10.1107/S1600536809014810)
Supplement: Supplementary file 2 [file e-65-o1109-Isup2.hkl]

# 
# h,k,l, Fc-squared, Fo-squared, sigma(Fo-squared) and status flag 
# 
data_I
_shelx_title ' 080527a in P-1' 
_shelx_refln_list_code          4 
_shelx_F_calc_maximum      226.38 
_exptl_crystal_F_000       476.00 
_reflns_d_resolution_high  0.8406 
 
loop_ 
 _symmetry_equiv_pos_as_xyz 
 'x, y, z' 
 '-x, -y, -z' 
 
_cell_length_a    10.7187 
_cell_length_b    10.9704 
_cell_length_c    11.1526 
_cell_angle_alpha 109.785 
_cell_angle_beta  102.364 
_cell_angle_gamma 104.201 
 
_shelx_F_squared_multiplier     1.000 
 
loop_ 
 _refln_index_h 
 _refln_index_k 
 _refln_index_l 
 _refln_F_squared_calc 
 _refln_F_squared_meas 
 _refln_F_squared_sigma 
 _refln_observed_status 
   1   0   0     2384.57     2591.90     31.50 o 
   2   0   0     4445.85     5059.19    103.29 o 
   3   0   0        0.03        6.18      2.84 o 
   4   0   0      599.51      569.36     14.61 o 
   5   0   0      191.82      138.36     10.36 o 
   6   0   0       19.54       22.09      4.21 o 
   7   0   0       14.91       12.73      4.36 o 
   8   0   0      735.83      763.33     20.56 o 
   9   0   0      202.15      218.07     10.44 o 
  10   0   0        2.77       -2.78      8.97 o 
  11   0   0        0.34       -5.64      9.28 o 
 -11   1   0       20.03        5.80      9.28 o 
 -10   1   0       23.99       19.98      5.44 o 
  -9   1   0       89.04      109.18      8.24 o 
  -8   1   0        1.32       -1.85      4.37 o 
  -7   1   0        6.22        2.56      4.36 o 
  -6   1   0        0.11       -1.11      3.74 o 
  -5   1   0       70.97       44.79      4.64 o 
  -4   1   0      371.34      370.99     14.73 o 
  -3   1   0      370.79      427.03      7.61 o 
  -2   1   0      312.88      294.31      8.77 o 
  -1   1   0       69.19       86.85      2.64 o 
   0   1   0      545.53      704.34     18.12 o 
   1   1   0      986.39      976.00      8.83 o 
   2   1   0      193.35      178.49      9.16 o 
   3   1   0     1037.95     1063.43     25.36 o 
   4   1   0       21.84       15.67      3.19 o 
   5   1   0        3.15        1.72      3.47 o 
   6   1   0       12.02        5.78      4.02 o 
   7   1   0      333.44      331.08     10.92 o 
   8   1   0      525.53      530.71     14.29 o 
   9   1   0       42.78       37.11      8.81 o 
  10   1   0       31.19       29.38     11.13 o 
  11   1   0        0.68      -12.83      9.28 o 
 -11   2   0       67.79       76.85     11.75 o 
 -10   2   0      436.55      474.45     14.84 o 
  -9   2   0        0.24       -1.46      5.13 o 
  -8   2   0       33.80       38.99      5.88 o 
  -7   2   0      507.14      572.00     19.75 o 
  -6   2   0        1.60        2.02      3.55 o 
  -5   2   0     2231.92     2424.86     37.96 o 
  -4   2   0       19.06       16.15      3.22 o 
  -3   2   0     2138.81     2388.60     19.56 o 
  -2   2   0     7200.40     6701.23     70.20 o 
  -1   2   0      536.70      551.97      5.86 o 
   0   2   0     4628.17     4835.57     97.78 o 
   1   2   0      124.69      114.45      5.76 o 
   2   2   0      132.36       94.43      4.95 o 
   3   2   0       52.55       49.79      7.46 o 
   4   2   0     1131.24     1351.01     16.55 o 
   5   2   0      153.91      134.76      6.33 o 
   6   2   0        0.12       -0.55      3.68 o 
   7   2   0       35.45       34.86      5.81 o 
   8   2   0       11.77        3.02      9.66 o 
   9   2   0       50.73       54.12     12.76 o 
  10   2   0       47.20       76.46     13.99 o 
 -12   3   0        0.37       13.84      8.89 o 
 -11   3   0       16.46       32.08      7.96 o 
 -10   3   0       26.51       16.31      8.19 o 
  -9   3   0       12.93       11.82      5.23 o 
  -8   3   0       32.78       34.92      8.08 o 
  -7   3   0       13.06       11.13      7.27 o 
  -6   3   0      353.55      374.26      9.60 o 
  -5   3   0      111.38      115.08      5.20 o 
  -4   3   0      374.77      347.82     12.52 o 
  -3   3   0     2519.25     2385.54     27.45 o 
  -2   3   0      202.95      147.70      4.15 o 
  -1   3   0     4952.84     4756.38     23.79 o 
   0   3   0      168.22      127.96      3.67 o 
   1   3   0      418.80      361.90      5.80 o 
   2   3   0       79.38      108.40      4.41 o 
   3   3   0      896.51     1054.84     29.53 o 
   4   3   0      427.10      430.55      9.73 o 
   5   3   0     1089.58     1153.54     41.59 o 
   6   3   0       43.38       45.23      9.28 o 
   7   3   0      221.99      224.66     16.16 o 
   8   3   0       18.40       12.37      8.12 o 
   9   3   0       12.62        0.93      9.82 o 
  10   3   0        0.78       -6.34     10.13 o 
 -12   4   0       16.51       11.60      7.11 o 
 -11   4   0       20.32       28.68      9.28 o 
 -10   4   0       11.77       15.46      8.58 o 
  -9   4   0       35.23       36.72      9.43 o 
  -8   4   0      125.11      117.22      7.10 o 
  -7   4   0      227.04      215.03      8.15 o 
  -6   4   0        0.12        2.42      3.26 o 
  -5   4   0      423.24      413.92     15.23 o 
  -4   4   0      419.87      318.55      9.04 o 
  -3   4   0       11.69        3.13      3.62 o 
  -2   4   0       47.70       56.36      3.44 o 
  -1   4   0      850.49      781.71      9.35 o 
   0   4   0      283.98      196.41      5.04 o 
   1   4   0      791.71      833.68     10.03 o 
   2   4   0      254.96      248.95      7.04 o 
   3   4   0        0.93        2.94      3.09 o 
   4   4   0        7.24        0.74      3.78 o 
   5   4   0       62.99       69.97      9.97 o 
   6   4   0      144.40      128.18     12.99 o 
   7   4   0        0.02        1.70      9.66 o 
   8   4   0       21.50       27.91     11.67 o 
   9   4   0        9.16        0.23     10.51 o 
 -12   5   0        4.49       13.99      9.35 o 
 -11   5   0       37.54       26.21      7.96 o 
 -10   5   0        2.04        0.62      5.80 o 
  -9   5   0       19.36       22.88      7.42 o 
  -8   5   0        4.73       -4.33      8.12 o 
  -7   5   0       48.82       49.92      5.33 o 
  -6   5   0      168.08      170.47     11.60 o 
  -5   5   0       15.86        7.96      5.49 o 
  -4   5   0       52.16       32.72      4.72 o 
  -3   5   0      453.24      447.88      8.29 o 
  -2   5   0     1785.07     1855.57     16.27 o 
  -1   5   0       25.19       23.11      3.08 o 
   0   5   0      899.32      897.55     10.93 o 
   1   5   0      113.22      129.85      5.93 o 
   2   5   0      308.22      297.76      6.81 o 
   3   5   0       58.26       64.60      4.22 o 
   4   5   0       57.35       60.61      9.59 o 
   5   5   0        2.61       10.59     10.51 o 
   6   5   0        0.46       -2.16      7.27 o 
   7   5   0       76.86      105.06     14.84 o 
   8   5   0       58.93       68.88     14.15 o 
 -12   6   0        9.44       24.20     10.28 o 
 -11   6   0        0.18        0.93      8.04 o 
 -10   6   0       10.71        7.42      6.49 o 
  -9   6   0       43.57       46.46     10.44 o 
  -8   6   0      146.52      125.55     11.91 o 
  -7   6   0        9.21        7.96      6.34 o 
  -6   6   0      173.19      165.29     12.06 o 
  -5   6   0       25.87       20.90      5.65 o 
  -4   6   0        5.56        4.55      4.25 o 
  -3   6   0       63.81       50.52      4.21 o 
  -2   6   0     1285.93     1322.73     20.89 o 
  -1   6   0      418.53      398.58      8.25 o 
   0   6   0      220.56      239.64      6.65 o 
   1   6   0       12.18       10.74      3.23 o 
   2   6   0       21.56       19.59      3.32 o 
   3   6   0      213.35      228.62      9.30 o 
   4   6   0      158.26      158.10     15.15 o 
   5   6   0       13.36       13.68     10.28 o 
   6   6   0      135.59      158.10     16.47 o 
   7   6   0        6.36        6.18     10.67 o 
   8   6   0       40.45       50.02     13.61 o 
 -12   7   0        0.96       -2.63      8.12 o 
 -11   7   0       26.26       34.25      9.82 o 
 -10   7   0       27.60       23.66      7.81 o 
  -9   7   0       49.60       38.58      8.43 o 
  -8   7   0        2.08       -0.08      5.88 o 
  -7   7   0       52.62       40.66     10.28 o 
  -6   7   0       18.58       13.14      6.96 o 
  -5   7   0       17.26       11.81      4.59 o 
  -4   7   0       43.40       53.20      6.15 o 
  -3   7   0       81.68       80.15      5.21 o 
  -2   7   0       62.57       67.93      4.77 o 
  -1   7   0      105.35      107.86      5.60 o 
   0   7   0      310.35      316.63      8.36 o 
   1   7   0        7.54       10.53      3.73 o 
   2   7   0       19.47       25.90      5.43 o 
   3   7   0        0.21       -4.72      8.04 o 
   4   7   0        0.75       -4.95      8.58 o 
   5   7   0      102.38       95.86     12.14 o 
   6   7   0        2.42        8.12     10.75 o 
   7   7   0        3.38       16.78     11.91 o 
 -11   8   0       20.87       10.75      6.96 o 
 -10   8   0        0.13       -3.02      5.57 o 
  -9   8   0        5.94       15.46      8.89 o 
  -8   8   0        9.23       13.99      8.81 o 
  -7   8   0      149.53      154.31     12.99 o 
  -6   8   0       36.33       35.35      6.43 o 
  -5   8   0        1.71        2.09      4.42 o 
  -4   8   0      577.56      616.51     11.95 o 
  -3   8   0       80.37       80.88      5.42 o 
  -2   8   0        0.94        4.94      3.50 o 
  -1   8   0        1.27        2.12      3.96 o 
   0   8   0      107.02      104.42      6.27 o 
   1   8   0       12.23       12.28      7.07 o 
   2   8   0       81.16       79.40     11.60 o 
   3   8   0       40.32       43.37      9.35 o 
   4   8   0       21.99       27.91     10.75 o 
   5   8   0       50.26       70.66     12.91 o 
   6   8   0        0.34       -2.09      7.11 o 
 -11   9   0        9.08       13.07      7.04 o 
 -10   9   0        4.54        3.32      7.96 o 
  -9   9   0        7.87       15.85      8.66 o 
  -8   9   0       11.15       12.60      8.66 o 
  -7   9   0        0.00       -1.16      7.89 o 
  -6   9   0       69.77       62.09      7.11 o 
  -5   9   0        0.07       -3.56      4.49 o 
  -4   9   0       23.27       25.42      5.71 o 
  -3   9   0        0.21       -3.39      3.41 o 
  -2   9   0      122.47      130.10      6.62 o 
  -1   9   0       72.13       76.59      5.58 o 
   0   9   0        2.82        0.06      4.27 o 
   1   9   0        0.45        2.86      5.95 o 
   2   9   0       22.13        9.90      7.04 o 
   3   9   0       35.69       43.06      9.28 o 
   4   9   0        0.00        6.03      6.80 o 
 -10  10   0        0.00       -2.55      5.41 o 
  -9  10   0       17.61       13.07      8.66 o 
  -8  10   0        6.58        5.88      6.34 o 
  -7  10   0       25.80       18.09      7.50 o 
  -6  10   0       24.86       33.19      6.73 o 
  -5  10   0        4.62        2.27      5.62 o 
  -4  10   0       33.28       30.71      5.86 o 
  -3  10   0        3.06        0.06      4.54 o 
  -2  10   0       23.36       29.35      4.82 o 
  -1  10   0       22.26       21.31      8.16 o 
   0  10   0       75.37       85.04     10.75 o 
   1  10   0        2.84        9.59      8.97 o 
   2  10   0        0.58       -0.85      8.35 o 
   3  10   0        5.77        5.33      8.89 o 
  -9  11   0        1.79       -2.32      6.26 o 
  -8  11   0        2.33       -6.73      7.65 o 
  -7  11   0        2.47        5.72      8.66 o 
  -6  11   0        2.09        1.06      4.48 o 
  -5  11   0        6.56        5.95      5.84 o 
  -4  11   0       13.34        4.08      7.77 o 
  -3  11   0        6.64        3.63      8.89 o 
  -1  11   0       35.86       40.59     10.20 o 
   0  11   0        2.38       10.13      6.49 o 
   1  11   0        0.68       -3.94      8.43 o 
  -6  12   0        0.45       -1.38      5.16 o 
  -5  12   0        5.95        6.48      6.17 o 
  -4  12   0        0.80       -7.27      5.72 o 
   1 -12   1       31.07       29.92     10.05 o 
   4 -12   1        8.93        8.08      5.58 o 
   5 -12   1       12.57       11.13      8.81 o 
   6 -12   1        5.63       11.91      8.74 o 
   7 -12   1        1.44        4.95      7.04 o 
  -2 -11   1        9.62       10.36      7.50 o 
  -1 -11   1        4.82        5.18      6.42 o 
   0 -11   1       15.62       25.13      9.59 o 
   1 -11   1        0.43       -5.33      5.26 o 
   2 -11   1       10.13        7.31      5.52 o 
   3 -11   1       33.20       34.01      6.67 o 
   4 -11   1        5.90        4.72      5.14 o 
   5 -11   1        0.28        1.62      8.19 o 
   6 -11   1        0.22       -2.24      7.65 o 
   7 -11   1       10.55       11.36      6.73 o 
   8 -11   1       10.73       10.59      7.04 o 
   9 -11   1       32.75       23.89      7.96 o 
  -3 -10   1       17.91       30.31     10.44 o 
  -2 -10   1       81.01       71.05     11.06 o 
  -1 -10   1        2.16       -0.15      5.88 o 
   0 -10   1       83.27      103.21     11.29 o 
   1 -10   1        7.22        9.90      7.15 o 
   2 -10   1       24.51       21.05      4.84 o 
   3 -10   1       73.05       74.04      7.94 o 
   4 -10   1        3.82        6.18      4.81 o 
   5 -10   1        8.64       10.05      8.58 o 
   6 -10   1        0.93       -6.57      7.19 o 
   7 -10   1       12.64        9.20      6.49 o 
   8 -10   1       22.46       27.29      8.04 o 
   9 -10   1        0.69        5.49      6.42 o 
  10 -10   1        0.51        0.15      5.18 o 
  -5  -9   1        4.74       12.45      7.42 o 
  -3  -9   1       11.40       12.21      8.89 o 
  -2  -9   1       36.40       54.89      9.59 o 
  -1  -9   1       25.26       38.50      9.74 o 
   0  -9   1      114.72      125.16      8.03 o 
   1  -9   1        3.14        2.86      4.22 o 
   2  -9   1       33.14       36.66      5.07 o 
   3  -9   1       22.44       28.22      4.90 o 
   4  -9   1       19.30       13.95      5.33 o 
   5  -9   1       29.98       24.28      7.42 o 
   6  -9   1      109.28      109.32     12.21 o 
   7  -9   1       31.36       40.82      8.43 o 
   8  -9   1       39.70       36.26     10.36 o 
   9  -9   1        0.01       -0.39      5.72 o 
  10  -9   1       25.89       30.00      9.59 o 
  11  -9   1        0.04        9.74      8.43 o 
  -6  -8   1        0.06        5.33      8.19 o 
  -5  -8   1        0.42        0.93      3.02 o 
  -4  -8   1        0.70       -1.16      4.56 o 
  -3  -8   1        0.90       -4.79      5.41 o 
  -2  -8   1      691.81      749.52     26.52 o 
  -1  -8   1       20.53       14.75      7.44 o 
   0  -8   1       19.00       20.50      4.06 o 
   1  -8   1      114.18      117.58      5.96 o 
   2  -8   1      131.73      158.90      6.81 o 
   3  -8   1       51.57       49.00      4.75 o 
   4  -8   1       11.67        4.22      6.46 o 
   5  -8   1      149.99      151.99     12.14 o 
   6  -8   1        0.13        1.16      6.26 o 
   7  -8   1       38.19       43.91      8.81 o 
   8  -8   1        2.79        9.51      6.65 o 
   9  -8   1        2.27        4.10      8.27 o 
  10  -8   1        1.42       -0.08      6.03 o 
  11  -8   1        0.30        2.47      8.35 o 
  -7  -7   1       16.65       16.39     10.90 o 
  -6  -7   1        9.40       19.33     10.44 o 
  -5  -7   1        7.45        9.90      9.59 o 
  -4  -7   1       36.58       40.59      9.35 o 
  -3  -7   1       16.79       10.44      6.34 o 
  -2  -7   1      139.09      118.37     14.70 o 
  -1  -7   1        0.59       -2.02      3.41 o 
   0  -7   1      678.38      667.11     11.25 o 
   1  -7   1      159.20      145.88      5.78 o 
   2  -7   1       67.80       57.66      4.45 o 
   3  -7   1       37.71       38.70      4.37 o 
   4  -7   1      140.16      127.29      8.27 o 
   5  -7   1      230.26      247.31     15.00 o 
   6  -7   1       86.76       68.81      9.05 o 
   7  -7   1      102.47       98.11     12.45 o 
   8  -7   1      132.14      121.53     13.07 o 
   9  -7   1       15.03       14.38      8.58 o 
  10  -7   1        1.67        6.88      8.43 o 
  11  -7   1        9.86       18.01      7.34 o 
  -8  -6   1        4.36        7.65     11.36 o 
  -7  -6   1        0.69        7.42      8.12 o 
  -6  -6   1       22.56       21.72      8.58 o 
  -5  -6   1        7.65       13.61      7.65 o 
  -4  -6   1      356.82      236.05     80.94 o 
  -3  -6   1       14.12       17.21      3.48 o 
  -2  -6   1      171.82      188.47      5.93 o 
  -1  -6   1      515.80      522.41     21.84 o 
   0  -6   1      438.31      443.36      8.45 o 
   1  -6   1       42.61       39.71      3.90 o 
   2  -6   1      437.34      473.34      8.89 o 
   3  -6   1      183.94      175.92      7.56 o 
   4  -6   1        1.21        0.77      4.72 o 
   5  -6   1        0.04        3.48      5.41 o 
   6  -6   1       19.65       10.59      6.03 o 
   7  -6   1        2.44        1.68      3.79 o 
   8  -6   1       81.16       52.10     19.68 o 
   9  -6   1        2.38        4.25      8.04 o 
  10  -6   1       13.51        5.95      8.19 o 
  11  -6   1        4.41        7.42      8.35 o 
  12  -6   1        0.64        5.80      6.88 o 
  -9  -5   1        1.81       -4.17     10.75 o 
  -8  -5   1       13.51        1.55      7.65 o 
  -7  -5   1      101.17      114.73     14.69 o 
  -6  -5   1      104.38      103.44     13.99 o 
  -5  -5   1       53.14       62.62     10.20 o 
  -4  -5   1      469.16      475.30     11.77 o 
  -3  -5   1       97.02      119.62      5.07 o 
  -2  -5   1      700.51      697.12      9.84 o 
  -1  -5   1       26.08       41.65      3.36 o 
   0  -5   1       22.10       12.97      2.91 o 
   1  -5   1      574.22      649.55     14.96 o 
   2  -5   1        3.36        1.26      2.73 o 
   3  -5   1      847.83      798.10     33.86 o 
   4  -5   1       19.33       29.53      6.03 o 
   5  -5   1      115.55      115.89     10.20 o 
   6  -5   1      124.11      102.81      6.06 o 
   7  -5   1      264.45      278.63      9.66 o 
   8  -5   1       11.74        9.20      4.26 o 
   9  -5   1       20.54       22.03      8.97 o 
  10  -5   1        0.94        1.47      7.65 o 
  11  -5   1       25.91       25.82      9.66 o 
  12  -5   1        0.12       -3.48      7.42 o 
 -10  -4   1       31.00       20.64     12.21 o 
  -9  -4   1        2.35       12.37      8.50 o 
  -8  -4   1       50.50       55.12     10.82 o 
  -7  -4   1       67.21       71.05     12.76 o 
  -6  -4   1      838.15      838.23     36.34 o 
  -5  -4   1        0.27       -0.80      4.08 o 
  -4  -4   1      270.05      292.73      8.95 o 
  -3  -4   1       24.59       20.27      4.00 o 
  -2  -4   1        4.94       16.47      2.93 o 
  -1  -4   1      684.09      635.23     22.22 o 
   0  -4   1      324.63      346.54      5.98 o 
   1  -4   1      121.70      144.83      5.47 o 
   2  -4   1       20.95       21.65      3.73 o 
   3  -4   1        0.28        3.79      4.25 o 
   4  -4   1        0.44       -3.48      6.03 o 
   5  -4   1       59.97       42.06      7.42 o 
   6  -4   1       37.66       31.88      4.52 o 
   7  -4   1        4.67        5.82      3.28 o 
   8  -4   1       89.39       87.10      6.62 o 
   9  -4   1       23.71       23.98      5.28 o 
  10  -4   1       25.54       44.45      9.74 o 
  11  -4   1        0.07        0.39      7.34 o 
  12  -4   1        0.78        5.95      6.18 o 
 -10  -3   1       16.34       12.29      8.43 o 
  -9  -3   1       15.41        2.78     10.05 o 
  -8  -3   1        2.35       -9.35      8.89 o 
  -7  -3   1       41.33       38.85      6.03 o 
  -6  -3   1      132.41      128.50      7.55 o 
  -5  -3   1      306.94      372.15     10.45 o 
  -4  -3   1     1801.93     1904.33     33.51 o 
  -3  -3   1      426.87      488.60      9.70 o 
  -2  -3   1      998.97     1084.81     33.94 o 
  -1  -3   1      110.25      100.60      3.78 o 
   0  -3   1      407.40      316.70      7.81 o 
   1  -3   1      109.86      219.79      4.91 o 
   2  -3   1      481.01      504.52     12.68 o 
   3  -3   1       29.75        9.97      5.64 o 
   4  -3   1      416.25      400.31     12.83 o 
   5  -3   1     1151.43     1119.95     15.72 o 
   6  -3   1      687.65      751.31     19.40 o 
   7  -3   1       95.27       90.87      5.92 o 
   8  -3   1       16.98       14.96      4.37 o 
   9  -3   1        1.59       10.03      6.07 o 
  10  -3   1        3.93        3.08      5.19 o 
  11  -3   1        1.14        0.00      5.33 o 
 -11  -2   1       22.03       24.43     11.52 o 
 -10  -2   1        0.50       -7.89      8.89 o 
  -9  -2   1        1.34        2.24      9.51 o 
  -8  -2   1      293.95      293.78     19.68 o 
  -7  -2   1       14.90       13.63      4.71 o 
  -6  -2   1        2.33        4.38      3.59 o 
  -5  -2   1        4.39        4.28      3.62 o 
  -4  -2   1       37.88       29.74      4.24 o 
  -3  -2   1      667.42      629.17     11.94 o 
  -2  -2   1      481.34      421.83      7.56 o 
  -1  -2   1     6794.70     6435.00     30.06 o 
   0  -2   1     2961.16     2874.96     34.39 o 
   1  -2   1     8134.02     7449.04     55.12 o 
   2  -2   1       34.28       55.35      6.57 o 
   3  -2   1     1322.07     1140.46     15.50 o 
   4  -2   1      192.90      160.73      5.60 o 
   5  -2   1      184.81      156.83      9.66 o 
   6  -2   1      363.90      336.11      9.54 o 
   7  -2   1       33.47       31.96      5.08 o 
   8  -2   1      303.23      312.17     12.02 o 
   9  -2   1       35.58       32.73      6.02 o 
  10  -2   1        0.07       -0.78      6.88 o 
  11  -2   1       21.68        9.05      8.97 o 
 -11  -1   1        1.38       -7.81      6.34 o 
 -10  -1   1       19.71       27.21     10.82 o 
  -9  -1   1       12.84       18.27      5.84 o 
  -8  -1   1       84.55       81.70      7.08 o 
  -7  -1   1        1.62        0.17      3.68 o 
  -6  -1   1      732.83      723.93     22.42 o 
  -5  -1   1       56.88       68.56      5.31 o 
  -4  -1   1     1311.33     1287.25     41.09 o 
  -3  -1   1        0.55        1.03      2.36 o 
  -2  -1   1     1561.71     1694.26     14.21 o 
  -1  -1   1      185.66      136.16      9.35 o 
   0  -1   1     1636.28     1660.85     82.45 o 
   1  -1   1        1.33       19.25      2.47 o 
   2  -1   1      622.52      648.81     17.78 o 
   3  -1   1      763.97      531.63      8.70 o 
   4  -1   1     1083.90     1139.52     14.29 o 
   5  -1   1      299.90      273.23      8.12 o 
   6  -1   1      269.55      257.44     14.30 o 
   7  -1   1       23.22       21.94      4.79 o 
   8  -1   1      350.85      337.90     11.71 o 
   9  -1   1        5.51        6.27      5.25 o 
  10  -1   1        0.29       -4.02      8.35 o 
  11  -1   1       18.36       26.83     10.75 o 
 -11   0   1       23.04       15.31      9.90 o 
 -10   0   1       18.85       12.35      5.26 o 
  -9   0   1       49.67       56.20      6.52 o 
  -8   0   1       74.34       70.40      6.95 o 
  -7   0   1       25.62       22.78      5.28 o 
  -6   0   1     2730.75     3148.40     29.95 o 
  -5   0   1      303.84      299.42      8.54 o 
  -4   0   1      423.83      479.92      9.16 o 
  -3   0   1      948.92      875.23     31.85 o 
  -2   0   1     5276.41     5588.65     53.17 o 
  -1   0   1      205.80      293.50      5.30 o 
   0   0   1     3351.84     3719.61     33.24 o 
   1   0   1       50.87       76.90      2.29 o 
   2   0   1      860.48      868.84      9.63 o 
   3   0   1        6.80        6.76      2.81 o 
   4   0   1        0.06        0.85      4.68 o 
   5   0   1       58.21       53.67      4.65 o 
   6   0   1      552.07      544.01     12.05 o 
   7   0   1        0.44       -1.98      4.45 o 
   8   0   1      682.67      719.00     22.57 o 
   9   0   1       69.93       52.96      9.20 o 
  10   0   1       45.40       61.54     10.59 o 
  11   0   1       35.48       22.11     10.90 o 
 -11   1   1      134.48      174.72     14.77 o 
 -10   1   1      268.74      259.83     11.75 o 
  -9   1   1       19.65       15.91      5.23 o 
  -8   1   1       80.41       89.16      7.13 o 
  -7   1   1       36.69       37.79      5.26 o 
  -6   1   1      309.75      326.65     16.47 o 
  -5   1   1       90.08       96.18      7.62 o 
  -4   1   1       72.79       57.51      7.77 o 
  -3   1   1      496.10      491.91     10.58 o 
  -2   1   1     3369.88     3026.91     28.45 o 
  -1   1   1      891.53      933.38     11.67 o 
   0   1   1       17.38        8.12      1.43 o 
   1   1   1     3660.23     3861.09     36.03 o 
   2   1   1        5.36        7.89      2.18 o 
   3   1   1      111.11      119.83     10.17 o 
   4   1   1     1070.41     1144.79     46.31 o 
   5   1   1       20.05       19.74      3.74 o 
   6   1   1      667.05      642.09     13.01 o 
   7   1   1        0.67        3.40      8.81 o 
   8   1   1       97.50       75.07     10.67 o 
   9   1   1       90.99      121.07     14.53 o 
  10   1   1        6.47        4.25     10.28 o 
 -12   2   1        4.52        3.32      6.03 o 
 -11   2   1       17.52        4.56      8.50 o 
 -10   2   1      280.93      272.52     17.39 o 
  -9   2   1        0.86        2.42      4.38 o 
  -8   2   1      286.35      326.42     16.97 o 
  -7   2   1       30.21       34.50      4.98 o 
  -6   2   1       51.08       65.56      4.95 o 
  -5   2   1       57.43       57.98      4.16 o 
  -4   2   1      673.43      649.74     22.89 o 
  -3   2   1      779.44      897.23     22.28 o 
  -2   2   1    51249.27    53830.08    197.58 o 
  -1   2   1     1516.79     1822.55     25.36 o 
   0   2   1     1831.24     2095.14     51.34 o 
   1   2   1      538.98      454.27      6.30 o 
   2   2   1      266.19      276.18     14.30 o 
   3   2   1      227.45      214.26      5.63 o 
   4   2   1      762.87      736.35     14.11 o 
   5   2   1      595.75      570.64     19.79 o 
   6   2   1      200.60      218.71     14.46 o 
   7   2   1       51.53       46.00      9.66 o 
   8   2   1        0.28        3.79      7.27 o 
   9   2   1        0.00      -13.22      8.81 o 
  10   2   1        0.09       -1.01     10.44 o 
 -12   3   1       36.06       51.87     11.67 o 
 -11   3   1       37.92       42.60     10.36 o 
 -10   3   1       27.45       29.61      9.12 o 
  -9   3   1      152.08      144.88     13.30 o 
  -8   3   1       44.57       36.07      5.36 o 
  -7   3   1      125.88      114.25      6.25 o 
  -6   3   1      420.10      401.36     13.22 o 
  -5   3   1       96.19       70.77      4.23 o 
  -4   3   1      731.79      665.70     12.27 o 
  -3   3   1     1105.74     1202.62     29.07 o 
  -2   3   1     1295.10     1517.29     16.49 o 
  -1   3   1     8328.08     8339.53     59.96 o 
   0   3   1        1.95        4.03      2.21 o 
   1   3   1      547.30      477.14     18.13 o 
   2   3   1      255.01      257.63      5.96 o 
   3   3   1       33.56       21.11      7.65 o 
   4   3   1      359.43      343.65     20.68 o 
   5   3   1       70.26       70.04      9.90 o 
   6   3   1      636.17      666.26     25.20 o 
   7   3   1       56.03       58.76     10.51 o 
   8   3   1        0.01       -0.93      7.73 o 
   9   3   1        1.35       -3.94      7.27 o 
 -12   4   1       28.52       39.43     10.75 o 
 -11   4   1        0.00        2.47      8.19 o 
 -10   4   1       86.02       89.37     12.21 o 
  -9   4   1        1.25       -7.27      7.73 o 
  -8   4   1        8.73       28.76      9.20 o 
  -7   4   1       49.00       65.79      5.07 o 
  -6   4   1       14.61        4.68      3.08 o 
  -5   4   1      359.47      385.44     14.53 o 
  -4   4   1     1944.36     2007.38     61.07 o 
  -3   4   1      162.08      133.02      6.59 o 
  -2   4   1      812.04      934.61     10.51 o 
  -1   4   1      797.45      756.69     16.99 o 
   0   4   1        6.95        7.20      2.22 o 
   1   4   1      126.57       89.82      3.92 o 
   2   4   1     1095.83     1186.09     14.20 o 
   3   4   1       63.49       56.79      4.21 o 
   4   4   1       10.84        9.12      9.05 o 
   5   4   1        0.76       -8.81      9.51 o 
   6   4   1      377.59      429.53     21.57 o 
   7   4   1       35.04       41.52      9.74 o 
   8   4   1        3.54        3.79     10.44 o 
   9   4   1        0.02       -6.42      7.89 o 
 -12   5   1       22.78       32.93     10.51 o 
 -11   5   1        2.44        6.11      8.81 o 
 -10   5   1        0.18       15.46      9.05 o 
  -9   5   1       96.02       95.86     12.21 o 
  -8   5   1      596.79      580.83     22.57 o 
  -7   5   1      117.77      129.18     11.21 o 
  -6   5   1      272.99      260.30      6.53 o 
  -5   5   1      294.65      306.92     10.34 o 
  -4   5   1       23.20       28.46      4.48 o 
  -3   5   1      328.15      401.54      8.22 o 
  -2   5   1      145.66      140.74      5.03 o 
  -1   5   1        5.54       12.54      2.84 o 
   0   5   1      248.48      265.89      8.93 o 
   1   5   1       94.59      104.14      4.50 o 
   2   5   1      543.01      607.60     10.79 o 
   3   5   1      125.14      115.73     11.06 o 
   4   5   1        4.98       -0.46      6.88 o 
   5   5   1       85.74       95.86     13.45 o 
   6   5   1      111.99      131.35     13.76 o 
   7   5   1        5.98        4.25     10.51 o 
   8   5   1        9.78        3.02     10.90 o 
 -12   6   1        6.09        6.57      6.80 o 
 -11   6   1        6.16        5.95      6.88 o 
 -10   6   1       80.20       70.58     10.28 o 
  -9   6   1       70.48       58.37      9.43 o 
  -8   6   1      114.97      137.77     12.76 o 
  -7   6   1        1.80        2.09      8.43 o 
  -6   6   1        2.30        3.52      4.40 o 
  -5   6   1      121.24      122.11      8.50 o 
  -4   6   1      589.49      556.63     13.67 o 
  -3   6   1      578.08      575.06     12.29 o 
  -2   6   1      585.77      575.78     10.06 o 
  -1   6   1      292.27      328.76      7.84 o 
   0   6   1        4.35        5.00      3.16 o 
   1   6   1      386.62      426.52      8.79 o 
   2   6   1       13.63       14.63      4.88 o 
   3   6   1       25.58       24.04      5.12 o 
   4   6   1      542.24      551.06     24.58 o 
   5   6   1        8.20       17.39      8.27 o 
   6   6   1        2.12        5.95     10.59 o 
   7   6   1        6.98       14.23      8.81 o 
 -12   7   1        0.04        0.15      6.26 o 
 -11   7   1        8.05        7.19      6.65 o 
 -10   7   1        1.08        5.18      6.34 o 
  -9   7   1        2.31        5.41      6.42 o 
  -8   7   1        0.19       -4.41      5.64 o 
  -7   7   1       65.29       58.82      7.15 o 
  -6   7   1       57.55       62.44      7.08 o 
  -5   7   1        8.54       11.63      5.36 o 
  -4   7   1        9.16        6.92      3.68 o 
  -3   7   1       39.51       34.21      4.08 o 
  -2   7   1      106.55      110.75      5.59 o 
  -1   7   1        1.65        1.50      3.54 o 
   0   7   1      136.26      147.66      9.71 o 
   1   7   1      170.43      165.45      8.53 o 
   2   7   1      114.44      130.35      8.19 o 
   3   7   1        8.19        6.49      9.43 o 
   4   7   1      128.64      142.25     14.23 o 
   5   7   1        2.89        7.04      9.82 o 
   6   7   1        7.41       10.28     10.75 o 
 -11   8   1       13.02        8.66      6.65 o 
 -10   8   1        0.04       -0.15      6.11 o 
  -9   8   1       31.99       26.29      9.82 o 
  -8   8   1        6.94        6.80      8.35 o 
  -7   8   1       52.14       51.40      6.50 o 
  -6   8   1       50.54       52.62      6.98 o 
  -5   8   1        1.42        7.40      5.03 o 
  -4   8   1       52.97       61.64      6.71 o 
  -3   8   1      456.96      483.84     17.50 o 
  -2   8   1       18.93       18.86      4.40 o 
  -1   8   1      283.12      314.86      9.11 o 
   0   8   1       69.28       73.38      7.30 o 
   1   8   1       40.81       40.61      6.13 o 
   2   8   1       72.58       83.73     12.14 o 
   3   8   1       24.63       19.33      9.35 o 
   4   8   1       29.83       24.97      9.97 o 
   5   8   1        0.84        2.94      6.73 o 
 -11   9   1        0.00        4.79      6.11 o 
 -10   9   1       14.76        6.03      8.50 o 
  -9   9   1        6.16       13.84      7.11 o 
  -8   9   1        0.01       -1.70      7.89 o 
  -7   9   1        0.87        0.10      4.27 o 
  -6   9   1        1.85       -1.97      4.81 o 
  -5   9   1        7.49        6.40      4.70 o 
  -4   9   1        0.01       -2.15      5.31 o 
  -3   9   1       36.32       34.77      6.28 o 
  -2   9   1       64.64       53.26     15.10 o 
  -1   9   1       31.53       31.65      7.23 o 
   0   9   1       34.51       40.74      6.53 o 
   1   9   1       10.73       15.08      6.96 o 
   2   9   1       16.97       19.87      9.51 o 
   3   9   1        1.40        3.63      6.80 o 
   4   9   1        3.91       16.62     10.75 o 
  -9  10   1        2.92        6.88      8.27 o 
  -8  10   1        4.64        8.89      6.80 o 
  -7  10   1        2.04       -3.12      4.86 o 
  -6  10   1       16.88       18.15      6.66 o 
  -5  10   1        8.72        5.16     12.76 o 
  -4  10   1        0.99        1.05      5.39 o 
  -3  10   1        1.68       -2.01      8.12 o 
  -2  10   1        0.55       -4.64      7.96 o 
  -1  10   1        4.28        1.95      5.46 o 
   0  10   1      123.22      150.83     14.61 o 
   1  10   1        0.94       -2.32      5.72 o 
   2  10   1        0.03        9.43      9.20 o 
  -8  11   1        9.82       19.40      7.65 o 
  -7  11   1        5.03        2.51      4.57 o 
  -6  11   1        0.00       -1.88      7.00 o 
  -5  11   1        7.90        7.81      9.35 o 
  -4  11   1        0.03       -7.65      8.35 o 
  -3  11   1        1.66       -7.81      8.27 o 
  -2  11   1       31.49       27.75      8.04 o 
   0  11   1       17.38       19.33      9.59 o 
   0 -12   2       23.00       37.80     10.75 o 
   1 -12   2        2.32        5.33      6.49 o 
   2 -12   2       35.84       35.73      6.55 o 
   3 -12   2       18.72       24.55      5.11 o 
   4 -12   2       10.17       17.39      9.12 o 
   5 -12   2        5.02        3.32      6.49 o 
   6 -12   2        2.04        2.40      8.66 o 
   7 -12   2        6.53        2.55      6.34 o 
  -2 -11   2        1.38        4.64      8.81 o 
  -1 -11   2        0.91        6.34      8.81 o 
   0 -11   2        0.26        2.86      8.43 o 
   1 -11   2        0.77        2.51      4.59 o 
   2 -11   2        0.01       -3.83      4.40 o 
   3 -11   2       11.94       12.15      5.70 o 
   4 -11   2       27.57       17.63      8.89 o 
   5 -11   2        1.14       -5.88      7.73 o 
   6 -11   2        6.45        1.78      8.35 o 
   7 -11   2        0.23       -4.56      7.58 o 
   8 -11   2        0.07        6.34      8.04 o 
   9 -11   2        0.85        3.17      5.95 o 
  -4 -10   2        4.05        3.17      6.18 o 
  -3 -10   2       55.89       69.58     11.06 o 
  -1 -10   2        2.66       11.13      8.58 o 
   0 -10   2        8.90        8.70      4.87 o 
   1 -10   2       12.55       10.29      5.63 o 
   2 -10   2       56.88       71.06      5.99 o 
   3 -10   2        1.78        0.76      4.17 o 
   4 -10   2       14.59       19.17      8.58 o 
   5 -10   2        9.44        9.43      6.42 o 
   6 -10   2      163.24      155.01     14.53 o 
   7 -10   2        0.83        8.89      6.49 o 
   8 -10   2        0.99        5.95      7.96 o 
   9 -10   2       27.05        9.90      6.49 o 
  10 -10   2        1.32        7.58      8.19 o 
  -5  -9   2        3.50        2.24      5.64 o 
  -3  -9   2        5.91        9.28      8.89 o 
  -2  -9   2        4.33        8.66      8.50 o 
  -1  -9   2       12.72        7.37      5.37 o 
   0  -9   2       19.14       12.11      5.60 o 
   1  -9   2      348.35      364.63     10.01 o 
   2  -9   2       22.33       21.71      4.37 o 
   3  -9   2       17.44       17.47      5.49 o 
   4  -9   2       42.06       31.23      9.43 o 
   5  -9   2      142.33      137.30     13.30 o 
   6  -9   2       19.34       16.62      9.12 o 
   7  -9   2        5.91       10.82      8.43 o 
   8  -9   2        4.91        5.72      8.43 o 
   9  -9   2       26.88       19.17      7.42 o 
  10  -9   2       46.87       40.43      8.97 o 
  -7  -8   2        2.67        5.26      4.87 o 
  -6  -8   2        0.95        3.48      5.26 o 
  -3  -8   2        0.60       14.69     17.39 o 
  -2  -8   2      100.77       91.15      7.65 o 
  -1  -8   2       60.57       62.66      6.17 o 
   0  -8   2        0.01       -1.70      3.22 o 
   1  -8   2       61.60       63.67      5.15 o 
   2  -8   2       50.10       56.21      4.86 o 
   3  -8   2        0.03        0.15      7.65 o 
   4  -8   2       52.22       63.86     10.36 o 
   5  -8   2        0.18       -0.08      5.95 o 
   6  -8   2       47.24       41.52      8.43 o 
   7  -8   2       46.19       35.10      9.74 o 
   8  -8   2       20.76       36.34      9.97 o 
   9  -8   2       59.07       47.85      9.05 o 
  10  -8   2        8.88       19.40      9.20 o 
  11  -8   2        0.08       13.07      9.28 o 
  -7  -7   2        4.24        6.34      8.43 o 
  -5  -7   2        9.17        4.17      5.33 o 
  -4  -7   2        2.65       -0.35      4.58 o 
  -3  -7   2        4.35        5.55      5.09 o 
  -2  -7   2      215.49      203.14      9.43 o 
  -1  -7   2      488.85      505.37     10.11 o 
   0  -7   2      102.77       96.01      4.96 o 
   1  -7   2        4.05        6.59      3.19 o 
   2  -7   2       21.39       14.14      3.24 o 
   3  -7   2      200.65      193.51     12.60 o 
   4  -7   2        1.34        1.08      5.49 o 
   5  -7   2        2.39        4.10      5.88 o 
   6  -7   2      153.46      145.42     11.75 o 
   7  -7   2       43.47       49.25      8.58 o 
   8  -7   2        3.68        4.92      4.93 o 
   9  -7   2        3.74        4.02      6.26 o 
  10  -7   2       33.62       30.31      8.04 o 
  11  -7   2       29.33       49.25     11.06 o 
  -8  -6   2        0.06        3.87      7.81 o 
  -7  -6   2        4.15        4.72      7.96 o 
  -6  -6   2      112.80      114.19     13.84 o 
  -5  -6   2       25.43       22.26      5.12 o 
  -4  -6   2      453.04      396.37     18.86 o 
  -3  -6   2       88.36       92.78      6.65 o 
  -2  -6   2       87.96       89.27      4.51 o 
  -1  -6   2        6.88        2.19      2.60 o 
   0  -6   2        0.88       -0.65      2.51 o 
   1  -6   2      175.71      185.15      5.82 o 
   2  -6   2      849.15      845.58     27.64 o 
   3  -6   2        0.16        0.00      4.87 o 
   4  -6   2       87.63      100.43      9.05 o 
   5  -6   2       19.88       13.37      5.95 o 
   6  -6   2        9.07        3.25      5.88 o 
   7  -6   2        0.06        2.27      4.76 o 
   8  -6   2       75.17       76.19      7.73 o 
   9  -6   2       87.98       78.44     11.60 o 
  10  -6   2       15.93       17.32      8.89 o 
  11  -6   2       13.16       17.86      8.81 o 
  -9  -5   2       24.09       14.38     10.75 o 
  -8  -5   2       47.67       54.66     10.51 o 
  -7  -5   2        2.84        6.73      7.11 o 
  -6  -5   2       65.45       64.34      6.86 o 
  -5  -5   2       28.63       24.11      4.88 o 
  -4  -5   2      205.26      185.50      8.21 o 
  -3  -5   2      119.66      112.73      8.99 o 
  -2  -5   2      339.76      404.37      8.34 o 
  -1  -5   2       63.01       57.89      3.45 o 
   0  -5   2        9.13        2.54      2.62 o 
   1  -5   2      130.32      113.41      5.58 o 
   2  -5   2     1208.01     1046.93     22.03 o 
   3  -5   2        8.31       14.07      6.65 o 
   4  -5   2        3.96        7.27      6.65 o 
   5  -5   2       94.12       88.44      9.59 o 
   6  -5   2        4.60        5.45      3.83 o 
   7  -5   2       58.99       65.74      5.89 o 
   8  -5   2       37.85       34.28      4.90 o 
   9  -5   2        0.13       -2.29      3.90 o 
  10  -5   2        2.55        3.79      7.58 o 
  11  -5   2        7.31       10.20      6.26 o 
 -10  -4   2       11.86       13.68      9.05 o 
  -9  -4   2        0.33       -6.49      6.88 o 
  -8  -4   2      122.46      145.19     15.54 o 
  -7  -4   2        3.02        0.84      4.77 o 
  -6  -4   2      215.29      188.07      8.88 o 
  -5  -4   2       18.73        9.40      4.05 o 
  -4  -4   2        4.36        5.30      3.59 o 
  -3  -4   2      232.42      312.94      6.21 o 
  -2  -4   2       38.36       29.78      2.49 o 
  -1  -4   2      230.75      179.59      4.32 o 
   0  -4   2     2770.33     2727.27     23.18 o 
   1  -4   2       19.46       44.12      3.98 o 
   2  -4   2        8.55        8.12      4.33 o 
   3  -4   2        0.00       -5.57      3.71 o 
   4  -4   2     1523.65     1459.53     26.44 o 
   5  -4   2        0.45       -4.66      3.64 o 
   6  -4   2      236.31      276.31      9.39 o 
   7  -4   2       64.93       52.87      5.90 o 
   8  -4   2       61.75       61.71      6.04 o 
   9  -4   2       20.73       26.97      5.57 o 
  10  -4   2       25.65       23.81      5.29 o 
  11  -4   2        1.07        8.19      7.65 o 
 -10  -3   2        0.35       -1.62      7.19 o 
  -9  -3   2       74.56       67.88     10.98 o 
  -8  -3   2        0.01        0.73      4.92 o 
  -7  -3   2        2.18       -0.36      4.79 o 
  -6  -3   2      433.20      440.89     14.53 o 
  -5  -3   2        8.79        1.75      4.31 o 
  -4  -3   2       37.52       52.04      5.01 o 
  -3  -3   2      191.23      193.02      7.46 o 
  -2  -3   2     1514.66     1495.97     40.47 o 
  -1  -3   2      962.58      837.72     11.39 o 
   0  -3   2     3503.59     3462.98     25.06 o 
   1  -3   2        4.50        2.24      3.94 o 
   2  -3   2        9.40        3.87      4.33 o 
   3  -3   2      445.86      434.79     12.83 o 
   4  -3   2      178.66      148.14      6.36 o 
   5  -3   2      225.76      230.57      9.93 o 
   6  -3   2        8.62        1.77      4.04 o 
   7  -3   2      483.09      462.89     27.10 o 
   8  -3   2      169.06      143.76      7.94 o 
   9  -3   2      359.39      351.14     12.43 o 
  10  -3   2       27.87       32.86      6.88 o 
  11  -3   2       49.85       64.17     11.83 o 
 -11  -2   2        7.32       12.68     10.59 o 
 -10  -2   2       70.77       92.31     12.06 o 
  -9  -2   2        7.38        2.00      5.44 o 
  -8  -2   2      381.73      385.83     12.84 o 
  -7  -2   2       87.91       91.80      6.58 o 
  -6  -2   2      856.93      976.85     17.30 o 
  -5  -2   2       36.47       34.34      6.61 o 
  -4  -2   2      474.34      535.97     10.74 o 
  -3  -2   2     1986.83     1782.32     57.67 o 
  -2  -2   2      471.85      387.88     11.02 o 
  -1  -2   2     6902.99     7101.65    169.39 o 
   0  -2   2       53.61       33.16      6.22 o 
   1  -2   2     3309.90     3529.35     32.86 o 
   2  -2   2      925.72      771.48     14.30 o 
   3  -2   2        7.36        4.98      3.05 o 
   4  -2   2        9.76        7.51      3.11 o 
   5  -2   2      928.73      973.24     15.18 o 
   6  -2   2      471.94      482.25     18.40 o 
   7  -2   2      110.73      104.17      6.79 o 
   8  -2   2       22.13       24.60      5.60 o 
   9  -2   2        5.10        8.25      4.87 o 
  10  -2   2        6.81       11.29      7.04 o 
  11  -2   2        2.42       -3.87      9.35 o 
 -10  -1   2       13.94       16.39      7.96 o 
  -9  -1   2       71.40       72.32      7.00 o 
  -8  -1   2       86.29       81.68      7.32 o 
  -7  -1   2       25.00       22.04      4.63 o 
  -6  -1   2      296.66      331.87      9.95 o 
  -5  -1   2     1278.26     1440.96     18.17 o 
  -4  -1   2      938.03     1025.68     36.30 o 
  -3  -1   2       22.63        8.23      2.79 o 
  -2  -1   2      115.07      185.25     12.12 o 
  -1  -1   2     2224.37     2458.23     26.56 o 
   0  -1   2       28.81       37.57      3.25 o 
   1  -1   2      311.74      275.84      7.11 o 
   2  -1   2       54.11       72.23      4.87 o 
   3  -1   2       58.70       51.08      3.87 o 
   4  -1   2     1891.56     1999.64     19.83 o 
   5  -1   2      104.38      120.95      9.28 o 
   6  -1   2      474.15      474.01     11.32 o 
   7  -1   2        0.01        2.46      4.20 o 
   8  -1   2        2.15        4.33      6.49 o 
   9  -1   2      334.35      379.51     20.33 o 
  10  -1   2        0.04       -6.11      5.95 o 
  11  -1   2        1.01       -4.33      9.28 o 
 -11   0   2        4.84       14.30      8.27 o 
 -10   0   2      145.02      134.66     15.31 o 
  -9   0   2        0.51        3.38      4.63 o 
  -8   0   2      179.28      194.51     12.83 o 
  -7   0   2        4.23       -2.40      3.63 o 
  -6   0   2      211.97      216.78      8.07 o 
  -5   0   2     1539.08     1636.13     32.47 o 
  -4   0   2      423.06      417.18     10.75 o 
  -3   0   2       84.18       73.61      6.76 o 
  -2   0   2     2029.67     2389.39     13.80 o 
  -1   0   2     5842.34     6388.73     48.63 o 
   0   0   2     2247.71     1961.26     64.05 o 
   1   0   2      228.76      290.11      4.93 o 
   2   0   2       77.13       63.25      3.41 o 
   3   0   2      274.30      333.38      6.91 o 
   4   0   2     1796.06     1768.53     18.06 o 
   5   0   2       99.98       90.02      7.81 o 
   6   0   2        4.02        3.75      3.69 o 
   7   0   2       15.97       21.57      7.42 o 
   8   0   2       43.91       33.01      8.89 o 
   9   0   2      104.14      111.64     12.29 o 
  10   0   2        8.50        9.12     10.13 o 
 -12   1   2        1.67       12.21      8.74 o 
 -11   1   2       11.87       17.63      8.81 o 
 -10   1   2       37.50       32.70      9.28 o 
  -9   1   2       11.01       15.57      6.38 o 
  -8   1   2       15.68       13.28      4.63 o 
  -7   1   2       60.44       64.98      5.74 o 
  -6   1   2      457.01      448.20     10.07 o 
  -5   1   2      653.80      640.04     10.51 o 
  -4   1   2        0.23        1.22      3.60 o 
  -3   1   2       37.97       24.86     10.23 o 
  -2   1   2        6.33       42.57      5.30 o 
  -1   1   2     1461.50     1448.10     21.56 o 
   0   1   2     5259.35     5131.13     42.52 o 
   1   1   2      223.53      245.69      9.12 o 
   2   1   2     2596.28     2665.21     92.66 o 
   3   1   2       36.31       41.46      2.92 o 
   4   1   2      817.30      983.71     81.91 o 
   5   1   2       46.34       38.49      3.99 o 
   6   1   2        5.85       12.21      9.51 o 
   7   1   2        1.80       -2.16      9.20 o 
   8   1   2        5.11        3.48      8.97 o 
   9   1   2       19.38        9.12      7.65 o 
  10   1   2        0.03        0.31      7.58 o 
 -12   2   2        1.49        2.71      6.26 o 
 -11   2   2        0.93        8.27      8.89 o 
 -10   2   2       46.98       56.51     10.90 o 
  -9   2   2        5.99       -1.16      8.19 o 
  -8   2   2       79.28       78.03      6.03 o 
  -7   2   2       32.86       43.36      4.80 o 
  -6   2   2       84.02       99.87      5.01 o 
  -5   2   2      149.75      206.43      4.90 o 
  -4   2   2        2.83       -0.78      1.15 o 
  -3   2   2        0.32        3.35      4.06 o 
  -2   2   2    15283.62    15976.74     64.08 o 
  -1   2   2      169.97      143.20      4.31 o 
   0   2   2       28.35       38.23      2.73 o 
   1   2   2       72.27       85.27      7.81 o 
   2   2   2      680.52      667.96     18.71 o 
   3   2   2       13.19       20.41      2.29 o 
   4   2   2       49.51       43.24      3.48 o 
   5   2   2      169.80      167.53     12.37 o 
   6   2   2      629.01      663.32     24.20 o 
   7   2   2      655.36      654.35     25.82 o 
   8   2   2        3.63        3.79      9.97 o 
   9   2   2       36.48       46.70     10.51 o 
 -12   3   2       44.78       60.69     11.13 o 
 -11   3   2        0.01        3.48      8.66 o 
 -10   3   2       24.18       23.27      7.73 o 
  -9   3   2       65.72       81.02     11.52 o 
  -8   3   2       42.88       54.81     10.05 o 
  -7   3   2      541.89      604.38     11.66 o 
  -6   3   2       87.97       80.21      4.02 o 
  -5   3   2        1.45       -1.44      1.57 o 
  -4   3   2       25.30       43.87      5.30 o 
  -3   3   2       23.50       22.98      2.30 o 
  -2   3   2      217.15      174.78      4.44 o 
  -1   3   2       18.14       24.61      6.89 o 
   0   3   2      150.07      141.36      7.64 o 
   1   3   2      150.18      183.97      7.54 o 
   2   3   2       12.38       14.47      2.05 o 
   3   3   2       30.52       34.48      8.43 o 
   4   3   2      533.20      550.29     20.64 o 
   5   3   2      111.55      312.72     18.32 o 
   6   3   2      369.03      350.21     19.25 o 
   7   3   2        7.92        4.17      9.66 o 
   8   3   2        1.31       -3.56      9.90 o 
   9   3   2       23.25       23.42     12.29 o 
 -12   4   2      168.75      194.90     17.86 o 
 -11   4   2        1.20       -0.15      6.18 o 
 -10   4   2       65.57       68.81     11.52 o 
  -9   4   2       51.15       58.14      9.59 o 
  -8   4   2       46.24       63.94     11.13 o 
  -7   4   2      252.47      262.08     14.69 o 
  -6   4   2      111.09       82.94     23.04 o 
  -5   4   2      297.47      205.38     81.99 o 
  -4   4   2     5722.41     6226.72     88.75 o 
  -3   4   2     2791.35     2939.81     50.63 o 
  -2   4   2       22.77       24.86      2.78 o 
  -1   4   2      132.18      150.27      6.54 o 
   0   4   2     1516.21     1587.46     43.84 o 
   1   4   2        1.55       -2.47      2.37 o 
   2   4   2        1.95       -0.31      7.04 o 
   3   4   2        6.38        6.26      8.43 o 
   4   4   2       56.24       57.60     11.21 o 
   5   4   2      349.13      340.63     19.02 o 
   6   4   2       27.87       13.14      8.04 o 
   7   4   2        0.57       -3.87     10.05 o 
   8   4   2        8.18        4.41      8.12 o 
 -12   5   2        0.13        7.19      9.20 o 
 -11   5   2        7.32       -2.47      5.80 o 
 -10   5   2       22.26       16.16      9.35 o 
  -9   5   2        2.79        2.63      6.65 o 
  -8   5   2        1.71       -3.56      5.88 o 
  -7   5   2        3.82        7.76      5.24 o 
  -6   5   2        5.81        4.78      4.93 o 
  -5   5   2       69.97       59.31      5.64 o 
  -4   5   2      209.72      260.14     10.55 o 
  -3   5   2      182.80      210.60      5.99 o 
  -2   5   2       30.34       30.52      3.37 o 
  -1   5   2      353.65      349.77      7.38 o 
   0   5   2        0.14        1.95      2.69 o 
   1   5   2      263.57      258.90      9.14 o 
   2   5   2      260.21      235.75      9.45 o 
   3   5   2      593.26      619.48     23.73 o 
   4   5   2     1034.44     1006.42     30.69 o 
   5   5   2       23.13       62.16     12.21 o 
   6   5   2        6.93        3.71      7.34 o 
   7   5   2       11.45       20.41      8.89 o 
 -12   6   2       17.91       17.16      7.65 o 
 -11   6   2       11.11       13.22      9.12 o 
 -10   6   2       40.15       53.81      9.82 o 
  -9   6   2        1.16       -0.77      7.96 o 
  -8   6   2      100.11       90.61     10.90 o 
  -7   6   2       32.49       32.13      7.25 o 
  -6   6   2      668.95      630.60     16.02 o 
  -5   6   2      281.83      277.12     11.87 o 
  -4   6   2      251.02      267.69      7.15 o 
  -3   6   2       71.43       67.09      4.65 o 
  -2   6   2      743.57      782.91     16.64 o 
  -1   6   2        2.18        0.20      3.05 o 
   0   6   2        0.00        3.43      3.86 o 
   1   6   2        0.02       -1.19      3.72 o 
   2   6   2      127.06      135.54      8.66 o 
   3   6   2       34.85       43.40      5.92 o 
   4   6   2       48.98       57.82      9.12 o 
   5   6   2        3.25       13.92      9.97 o 
   6   6   2        1.76       -2.16      7.27 o 
 -12   7   2        1.15        2.32      8.19 o 
 -11   7   2        3.76        3.56      6.65 o 
 -10   7   2       21.96       24.74      9.59 o 
  -9   7   2       30.72       36.64      8.50 o 
  -8   7   2        2.46        1.82      5.28 o 
  -7   7   2      178.85      170.86     20.29 o 
  -6   7   2       80.41       63.03      6.86 o 
  -5   7   2      115.50      107.85      8.75 o 
  -4   7   2       96.63       99.42      7.50 o 
  -3   7   2       52.59       68.38      6.17 o 
  -2   7   2       99.55      105.15      5.57 o 
  -1   7   2      213.86      206.32      9.29 o 
   0   7   2      126.59      137.45      8.34 o 
   1   7   2       40.09       40.95      5.68 o 
   2   7   2      189.05      196.67     10.12 o 
   3   7   2        0.74        6.69      4.15 o 
   4   7   2        4.16        1.08      9.28 o 
   5   7   2       37.74       23.04      8.81 o 
 -11   8   2       10.47        8.74      6.80 o 
 -10   8   2       12.89       13.61      8.89 o 
  -9   8   2       15.28       24.28      9.66 o 
  -8   8   2        0.12        4.61      5.91 o 
  -7   8   2        4.82        7.62      4.81 o 
  -6   8   2       15.63       15.58      6.56 o 
  -5   8   2       90.43       88.21      8.89 o 
  -4   8   2       28.82       24.53      6.52 o 
  -3   8   2        0.01       -3.27      4.45 o 
  -2   8   2       14.09       11.59      5.28 o 
  -1   8   2       13.26       16.06      5.60 o 
   0   8   2       15.91       21.36      5.01 o 
   1   8   2       14.25       13.34      5.38 o 
   2   8   2      120.27      102.20     12.21 o 
   3   8   2       29.43       18.32      7.73 o 
   4   8   2        0.48       -2.55      6.73 o 
 -10   9   2        1.00       -5.95      5.64 o 
  -9   9   2        7.51        9.20      7.04 o 
  -8   9   2        1.62       -2.10      5.00 o 
  -7   9   2        7.67        6.55      5.48 o 
  -6   9   2       22.22       33.99      6.96 o 
  -5   9   2       78.92       81.39      7.87 o 
  -4   9   2       51.67       60.46      6.94 o 
  -3   9   2      152.43      148.43     14.23 o 
  -2   9   2      138.68      146.19     14.23 o 
  -1   9   2        3.67       -1.45      5.06 o 
   0   9   2       11.19       11.70      4.99 o 
   1   9   2        3.03        4.02      6.42 o 
   2   9   2       18.26       18.48      9.90 o 
   3   9   2        5.81       10.28      9.74 o 
  -9  10   2        0.00        4.10      8.81 o 
  -8  10   2        2.14        1.64      6.38 o 
  -7  10   2        2.29        1.01      4.47 o 
  -6  10   2       50.04       55.83     14.46 o 
  -5  10   2       14.63        8.69      5.40 o 
  -4  10   2        8.02        4.79      6.65 o 
  -3  10   2       37.66       20.95      9.82 o 
  -2  10   2       88.11      109.01     13.53 o 
  -1  10   2        1.97       -0.70      6.03 o 
   0  10   2        0.04        3.40      6.18 o 
   1  10   2        0.06        5.10      6.57 o 
  -7  11   2        1.54        3.71      6.27 o 
  -6  11   2        1.22       -1.78      4.48 o 
  -5  11   2        4.29       -4.56      8.81 o 
  -4  11   2       47.00       44.53     10.20 o 
  -3  11   2        0.74      -10.75      8.27 o 
  -2  11   2        0.21       -5.18      5.95 o 
  -1 -12   3        1.48        8.43      9.05 o 
   0 -12   3        2.81        3.17      8.50 o 
   1 -12   3        0.70       -4.71      4.83 o 
   2 -12   3       35.63       32.36     16.20 o 
   3 -12   3       71.80       75.22     12.06 o 
   4 -12   3       17.07       18.17      7.58 o 
   5 -12   3        4.63        0.31      6.11 o 
   6 -12   3        1.06       -0.31      5.95 o 
   7 -12   3        5.41       11.98      6.96 o 
  -3 -11   3        6.06        2.32      8.19 o 
  -2 -11   3       16.93       38.65     11.29 o 
  -1 -11   3        0.99        3.02      8.50 o 
   0 -11   3       91.08      120.93      9.26 o 
   1 -11   3        1.52        0.49      4.73 o 
   2 -11   3      153.06      175.70     10.17 o 
   3 -11   3       16.69       20.49      7.04 o 
   4 -11   3       21.70       16.62      7.34 o 
   5 -11   3       49.00       42.44      9.97 o 
   6 -11   3       40.95       44.30      8.97 o 
   7 -11   3       30.53       18.86      7.42 o 
   8 -11   3        4.88        6.34      7.81 o 
   9 -11   3        6.74        2.63      5.95 o 
  -4 -10   3       29.55       36.03      8.97 o 
  -3 -10   3        0.65        4.79      8.27 o 
  -2 -10   3      106.13       58.91      9.12 o 
  -1 -10   3       17.05        9.78      4.58 o 
   0 -10   3        4.62        3.23      4.06 o 
   1 -10   3       28.94       26.68      6.26 o 
   2 -10   3        0.08       -0.09      3.90 o 
   3 -10   3        0.55       -1.70      8.12 o 
   4 -10   3       37.55       40.20      9.59 o 
   5 -10   3        2.34       -4.10      7.27 o 
   6 -10   3       20.31       12.37      6.88 o 
   7 -10   3        0.84        3.40      6.18 o 
   8 -10   3        4.30        1.78      5.95 o 
   9 -10   3       22.70       15.93      9.28 o 
  10 -10   3       16.81       16.16      9.20 o 
  -6  -9   3       11.96       21.88      8.89 o 
  -4  -9   3       20.77        9.90      8.89 o 
  -3  -9   3        0.02        0.90      3.90 o 
  -2  -9   3       34.28       39.02      6.45 o 
  -1  -9   3       64.28       59.78      6.15 o 
   0  -9   3       68.72       65.37      6.75 o 
   1  -9   3        1.20        0.48      4.59 o 
   2  -9   3      102.64      114.60      7.69 o 
   3  -9   3       10.82       12.21      9.05 o 
   4  -9   3      170.48      174.49     13.07 o 
   5  -9   3        1.44       -4.10      8.04 o 
   6  -9   3       84.64       67.10      9.82 o 
   8  -9   3       43.44       37.57     10.05 o 
   9  -9   3        4.01        5.88      8.81 o 
  10  -9   3        0.41       10.28      8.97 o 
  -7  -8   3       11.52        5.49      6.34 o 
  -6  -8   3       18.81       17.86      7.34 o 
  -5  -8   3       20.62       12.68      6.96 o 
  -4  -8   3      531.68      517.51     21.18 o 
  -3  -8   3        0.02        1.37      7.15 o 
  -2  -8   3       22.88       27.63      4.99 o 
  -1  -8   3      230.63      245.84     10.15 o 
   0  -8   3       44.61       38.35      5.56 o 
   1  -8   3      110.81      106.35      7.75 o 
   2  -8   3      418.49      417.98     12.24 o 
   3  -8   3       13.83        6.18      6.26 o 
   4  -8   3      113.52      100.04     10.05 o 
   6  -8   3        6.31       11.67      9.05 o 
   8  -8   3       27.86       31.85      5.55 o 
   9  -8   3        0.06        2.55      8.12 o 
  10  -8   3       28.14       32.32     10.20 o 
  11  -8   3        8.35        8.74      6.96 o 
  -8  -7   3       20.99       28.60      8.58 o 
  -6  -7   3       69.69       59.99     10.05 o 
  -5  -7   3        7.59        8.12      6.96 o 
  -4  -7   3       19.71       15.42      4.62 o 
  -3  -7   3      222.13      226.19     10.46 o 
  -2  -7   3      215.85      209.84     10.17 o 
  -1  -7   3      221.89      207.41      7.67 o 
   0  -7   3       65.50       64.08      5.79 o 
   1  -7   3        3.56        2.57      4.58 o 
   2  -7   3      106.55      102.59     10.36 o 
   3  -7   3      571.04      588.79     20.02 o 
   4  -7   3        1.76        1.39      5.57 o 
   5  -7   3      104.01      102.82      9.97 o 
   6  -7   3        0.62        5.41      8.58 o 
   7  -7   3       18.81       15.46      6.88 o 
   8  -7   3        8.18        9.80      5.49 o 
   9  -7   3       19.33       18.20      5.03 o 
  10  -7   3       18.69       13.22      8.74 o 
  11  -7   3        6.35        2.01      6.42 o 
  -9  -6   3        0.26        0.46      5.33 o 
  -8  -6   3       19.02       11.44      6.34 o 
  -7  -6   3        6.22        0.46      7.58 o 
  -6  -6   3       84.38       64.65      6.66 o 
  -5  -6   3        0.80        1.68      5.26 o 
  -4  -6   3      383.89      369.58     11.65 o 
  -3  -6   3        0.25       -2.77      2.61 o 
  -2  -6   3        0.01        0.92      2.54 o 
  -1  -6   3       84.53       87.78      5.76 o 
   0  -6   3      963.88      956.52     16.29 o 
   1  -6   3       48.44       57.14      5.02 o 
   2  -6   3        4.33        3.17      4.79 o 
   3  -6   3      387.28      353.07     14.92 o 
   4  -6   3       13.94       20.49      7.73 o 
   5  -6   3      288.19      264.32     13.61 o 
   6  -6   3        4.81        4.79      8.19 o 
   7  -6   3       45.19       51.69      6.66 o 
   8  -6   3        0.74       -0.34      4.08 o 
   9  -6   3       41.41       53.89      6.24 o 
  10  -6   3       41.16       24.09      8.70 o 
  11  -6   3       11.32       10.75      8.43 o 
  -9  -5   3        0.22       -4.95      9.66 o 
  -8  -5   3       18.59       22.03     10.67 o 
  -7  -5   3       39.19       39.44      7.07 o 
  -6  -5   3       15.38       10.84      5.48 o 
  -5  -5   3        6.60        1.18      4.86 o 
  -4  -5   3      513.84      482.71     12.55 o 
  -3  -5   3      159.82      150.57      7.51 o 
  -2  -5   3     1247.78     1215.09     17.61 o 
  -1  -5   3       72.05       78.46      6.92 o 
   0  -5   3      789.78      711.01     12.71 o 
   1  -5   3      431.82      462.47     14.84 o 
   2  -5   3      184.23      135.99      9.74 o 
   3  -5   3      394.18      392.73     15.31 o 
   4  -5   3        1.89       -0.62      4.79 o 
   5  -5   3       62.64       76.23      9.12 o 
   6  -5   3      182.31      168.90      8.30 o 
   7  -5   3      152.26      139.71      7.95 o 
   8  -5   3      201.37      195.73     15.54 o 
   9  -5   3        5.70        5.49      5.05 o 
  10  -5   3        0.36        3.65      5.16 o 
 -10  -4   3       12.26       14.23      9.97 o 
  -9  -4   3        8.52        9.20      7.11 o 
  -8  -4   3       60.79       55.32      8.19 o 
  -7  -4   3       27.93       31.39      6.69 o 
  -6  -4   3      202.14      188.75     15.00 o 
  -5  -4   3       19.92       20.45      4.39 o 
  -4  -4   3       27.98       33.67      4.35 o 
  -3  -4   3        0.76        7.91      3.64 o 
  -2  -4   3     1530.24     1361.65     75.30 o 
  -1  -4   3      190.88      227.14      9.90 o 
   0  -4   3        4.15        9.23      3.06 o 
   1  -4   3      118.67      106.15      8.27 o 
   2  -4   3      516.49      509.86     14.53 o 
   3  -4   3        5.07       -0.08      4.10 o 
   4  -4   3      499.70      585.62     17.55 o 
   5  -4   3       85.87       85.13      6.26 o 
   6  -4   3        5.20        9.35      4.54 o 
   7  -4   3        0.04        4.21      3.58 o 
   8  -4   3        7.27        7.40      4.28 o 
   9  -4   3       10.50       10.44      7.00 o 
  10  -4   3        5.62        8.81      6.18 o 
  11  -4   3        0.37       -2.16      7.96 o 
 -11  -3   3       13.87       22.11      8.27 o 
 -10  -3   3        4.37        3.32      7.04 o 
  -9  -3   3        0.81       -3.59      3.98 o 
  -8  -3   3        0.78        2.10      5.29 o 
  -7  -3   3      324.20      349.75     11.91 o 
  -6  -3   3      416.52      404.69     11.34 o 
  -5  -3   3       78.95       79.19      5.95 o 
  -4  -3   3      250.70      249.99      8.16 o 
  -3  -3   3      922.06      891.50     27.44 o 
  -2  -3   3      508.08      431.64      8.99 o 
  -1  -3   3     2714.61     2756.50     55.32 o 
   0  -3   3      916.72      899.42     18.40 o 
   1  -3   3     1353.00     1399.15     22.19 o 
   2  -3   3      490.52      413.84     12.52 o 
   3  -3   3      596.54      638.81     15.46 o 
   4  -3   3      224.93      222.96     15.35 o 
   5  -3   3     1076.33     1081.66     16.67 o 
   6  -3   3       46.54       48.25      5.18 o 
   7  -3   3      117.92      119.12      7.55 o 
   8  -3   3      249.78      247.11     11.79 o 
   9  -3   3       44.57       40.28      8.19 o 
  10  -3   3       10.25       11.36      8.50 o 
  11  -3   3        9.18        1.70      6.73 o 
 -10  -2   3       29.89       31.09      6.13 o 
  -9  -2   3      112.95      131.77      9.23 o 
  -8  -2   3      180.20      200.47      9.94 o 
  -7  -2   3      203.09      221.82      9.46 o 
  -6  -2   3       78.82       94.58      9.74 o 
  -5  -2   3      399.92      468.95     26.52 o 
  -4  -2   3      269.28      197.38      6.69 o 
  -3  -2   3      186.02      196.97     14.77 o 
  -2  -2   3     1415.71     1537.70     47.45 o 
  -1  -2   3     2030.00     1987.31     17.56 o 
   0  -2   3     1102.31     1003.10     16.70 o 
   1  -2   3      609.19      516.74     11.98 o 
   2  -2   3      378.62      358.10     10.44 o 
   3  -2   3      106.23       97.81      5.06 o 
   4  -2   3      269.37      297.93      9.12 o 
   5  -2   3      213.92      196.64      7.51 o 
   6  -2   3       53.33       52.86      9.01 o 
   7  -2   3        3.21        2.43      3.85 o 
   8  -2   3        3.64        5.10      6.26 o 
   9  -2   3       40.27       40.51     10.20 o 
  10  -2   3        0.00       -0.31      8.66 o 
  11  -2   3       19.80       23.50     11.83 o 
 -11  -1   3       27.84       23.12      8.81 o 
 -10  -1   3        0.23        1.23      5.22 o 
  -9  -1   3       24.37       26.53      7.62 o 
  -8  -1   3       59.17       62.63      6.26 o 
  -7  -1   3        0.65        1.47      4.02 o 
  -6  -1   3      456.54      479.22     15.04 o 
  -5  -1   3     1423.26     1436.47     58.29 o 
  -4  -1   3       11.76       19.00      2.52 o 
  -3  -1   3      188.47      203.07      5.43 o 
  -2  -1   3     4131.18     3944.13     26.53 o 
  -1  -1   3      344.75      482.80     11.52 o 
   0  -1   3     2949.91     2928.03     28.68 o 
   1  -1   3       13.24        1.39      3.25 o 
   2  -1   3        0.84        5.68      2.76 o 
   3  -1   3     5762.76     6035.83     46.81 o 
   4  -1   3        3.52        1.56      3.03 o 
   5  -1   3       25.22       29.59      3.89 o 
   6  -1   3      123.39      110.62      6.12 o 
   7  -1   3      685.75      658.68     23.66 o 
   8  -1   3       20.40        9.51      6.65 o 
   9  -1   3        1.08        6.88      6.80 o 
  10  -1   3        5.92        0.39      7.50 o 
 -12   0   3        2.16        3.79      8.50 o 
 -11   0   3        4.65        1.47      5.95 o 
 -10   0   3      104.17      112.56     12.52 o 
  -9   0   3        0.18        1.90      5.08 o 
  -8   0   3       91.79       93.55      6.75 o 
  -7   0   3       18.70       15.91      4.61 o 
  -6   0   3        0.50        2.59      3.14 o 
  -5   0   3        1.31        3.61      4.82 o 
  -4   0   3      239.20      229.02      4.88 o 
  -3   0   3       80.60      113.04      3.52 o 
  -2   0   3     3615.61     3327.16     23.76 o 
  -1   0   3      352.96      491.30     10.90 o 
   0   0   3       13.22        7.89      4.79 o 
   1   0   3       68.46       65.40      3.17 o 
   2   0   3      228.77      238.03      5.37 o 
   3   0   3      156.95      236.13     17.82 o 
   4   0   3       26.45       33.17      6.03 o 
   5   0   3      136.79      136.74      6.03 o 
   6   0   3      672.85      657.52     23.42 o 
   7   0   3       36.62       28.60      8.43 o 
   8   0   3        2.09        4.79      7.11 o 
   9   0   3        1.79      -13.45      8.97 o 
  10   0   3       76.65       82.95     12.37 o 
 -12   1   3        9.76       26.13      9.82 o 
 -11   1   3       13.97        6.80      6.73 o 
 -10   1   3       36.10       36.95      9.74 o 
  -9   1   3        0.73        2.09      6.11 o 
  -8   1   3      329.00      346.63     10.74 o 
  -7   1   3      869.10      906.33     15.03 o 
  -6   1   3      278.73      240.59      7.20 o 
  -5   1   3      265.08      242.26      7.85 o 
  -4   1   3      878.85      955.52     16.45 o 
  -3   1   3        5.29        4.83      3.63 o 
  -2   1   3     5356.14     5705.72     27.74 o 
  -1   1   3      410.07      502.29      7.50 o 
   0   1   3      954.72     1017.05     35.56 o 
   1   1   3      361.70      246.77      9.66 o 
   2   1   3      918.10      978.12     21.49 o 
   3   1   3        7.75       13.11      2.00 o 
   4   1   3       16.49       11.67      5.49 o 
   5   1   3      125.31      127.87     11.36 o 
   6   1   3      163.29      187.79     15.46 o 
   7   1   3      246.04      293.93     19.71 o 
   8   1   3        0.14       -1.31      9.28 o 
   9   1   3        5.62       -6.03      9.28 o 
 -12   2   3       15.23       37.65     10.82 o 
 -11   2   3       44.25       41.59     10.82 o 
 -10   2   3        0.35        2.01      6.57 o 
  -9   2   3       12.66       12.83      7.34 o 
  -8   2   3        8.19        6.49      8.35 o 
  -7   2   3       61.32       37.83     16.62 o 
  -6   2   3        9.09       10.28      3.41 o 
  -5   2   3      141.09      155.21      7.46 o 
  -4   2   3     1733.21     1756.37     20.44 o 
  -3   2   3       92.17       93.59      2.55 o 
  -2   2   3      253.09      231.04      6.08 o 
  -1   2   3       76.67       60.56      3.00 o 
   0   2   3      856.28      797.35     13.88 o 
   1   2   3      223.40      206.42     10.05 o 
   2   2   3       35.09       45.92      7.81 o 
   3   2   3      129.30      114.03      9.66 o 
   4   2   3      107.72      105.37     10.82 o 
   6   2   3      241.60      237.65     17.32 o 
   7   2   3        3.15        0.23      6.88 o 
   8   2   3       49.76       59.99     12.83 o 
   9   2   3        6.68       11.60     11.29 o 
 -12   3   3       61.70       76.07     13.61 o 
 -11   3   3        2.84        5.49      9.12 o 
 -10   3   3       28.38       33.17     10.28 o 
  -9   3   3       75.31       71.82     10.36 o 
  -8   3   3      278.14      248.78     15.46 o 
  -7   3   3       41.34       41.38      6.48 o 
  -6   3   3        6.43        9.55      4.49 o 
  -5   3   3       20.91       25.46      4.28 o 
  -4   3   3     1058.72     1046.50     18.40 o 
  -3   3   3       48.76       49.89      2.87 o 
  -2   3   3     1138.76     1206.85     20.58 o 
  -1   3   3      119.62      106.76      4.04 o 
   0   3   3       41.03       48.16      2.85 o 
   1   3   3      132.41      153.31     10.20 o 
   2   3   3      125.05      131.66     10.75 o 
   3   3   3      336.16      317.98     15.31 o 
   4   3   3       42.59       36.18      9.82 o 
   5   3   3      318.54      336.07     18.48 o 
   6   3   3       20.33       25.74     10.51 o 
   7   3   3       31.76       25.98     10.98 o 
   8   3   3       22.40       21.96     11.67 o 
 -12   4   3       17.53       22.57     10.51 o 
 -11   4   3       29.69       41.98     10.98 o 
 -10   4   3        2.02       -1.01      8.19 o 
  -9   4   3      194.33      191.34     15.85 o 
  -8   4   3       64.48       72.52     11.75 o 
  -7   4   3       79.67       82.49      7.41 o 
  -6   4   3      363.31      380.30     11.80 o 
  -5   4   3      264.83      295.28     10.57 o 
  -4   4   3     3006.86     3400.16     41.32 o 
  -3   4   3      384.27      349.40     16.97 o 
  -2   4   3      559.57      531.14      8.62 o 
  -1   4   3      597.13      555.40     11.88 o 
   0   4   3        8.89       10.21      2.55 o 
   1   4   3       98.90       97.28      6.46 o 
   2   4   3      250.29      273.52     15.15 o 
   3   4   3      332.97      304.68     16.16 o 
   4   4   3      237.40      223.58     15.23 o 
   5   4   3      230.42      213.76     15.85 o 
   6   4   3        1.75       -0.23      7.11 o 
   7   4   3        3.85       -0.70     10.13 o 
 -12   5   3        0.83        3.48      7.04 o 
 -11   5   3        0.01       -0.15      6.26 o 
 -10   5   3        1.54        5.57      8.50 o 
  -9   5   3       25.19       24.04      7.96 o 
  -8   5   3       19.45       16.88      6.20 o 
  -7   5   3       26.97       26.90      6.11 o 
  -6   5   3      206.59      181.00      9.16 o 
  -5   5   3      324.98      326.35     15.19 o 
  -4   5   3      130.59      121.65      7.07 o 
  -3   5   3      123.49      127.00      5.14 o 
  -2   5   3       89.36       83.33      4.94 o 
  -1   5   3       38.79       38.27      3.64 o 
   0   5   3       46.34       47.68      6.53 o 
   1   5   3      419.92      455.78     18.90 o 
   2   5   3       81.22       76.32      6.34 o 
   3   5   3       25.34       24.43      9.97 o 
   4   5   3       64.88       73.21     12.29 o 
   5   5   3        1.00       -1.47      6.65 o 
   6   5   3       38.82       54.04     10.67 o 
   7   5   3        0.56        2.94     10.67 o 
 -12   6   3       11.68       12.45      7.50 o 
 -11   6   3        4.53        7.19      8.74 o 
 -10   6   3        0.51        4.72      8.89 o 
  -9   6   3       53.29       64.79     11.67 o 
  -8   6   3      186.86      221.45     11.02 o 
  -7   6   3      514.99      503.84     15.46 o 
  -6   6   3      675.06      719.29     49.71 o 
  -5   6   3       66.88       85.43      8.00 o 
  -4   6   3       30.25       42.07      6.46 o 
  -3   6   3        2.66        1.28      3.30 o 
  -2   6   3        4.53        6.19      3.35 o 
  -1   6   3        0.03       -0.42      3.38 o 
   0   6   3        2.27        4.47      5.05 o 
   1   6   3       29.59       31.39      5.93 o 
   2   6   3      194.96      192.30      9.76 o 
   3   6   3      224.57      196.68     10.38 o 
   4   6   3       39.47       42.81      6.84 o 
   5   6   3        6.59        0.23      9.20 o 
   6   6   3        3.66       27.75      9.43 o 
 -11   7   3        2.43        1.47      6.57 o 
 -10   7   3       44.99       42.83      9.66 o 
  -9   7   3        5.03       12.03      6.71 o 
  -8   7   3       17.13       20.95      6.09 o 
  -7   7   3        2.02       -1.95      4.44 o 
  -6   7   3        0.30        4.02      5.72 o 
  -5   7   3        3.05        3.29      5.26 o 
  -4   7   3      280.49      282.20     13.53 o 
  -3   7   3        1.04       -0.97      4.45 o 
  -2   7   3      145.65      135.95      8.26 o 
  -1   7   3        1.91        3.75      4.22 o 
   0   7   3       21.37       19.99      5.55 o 
   1   7   3      121.52      105.25      7.82 o 
   2   7   3      217.07      221.17     11.04 o 
   3   7   3       65.62       65.07      7.50 o 
   4   7   3        9.86       12.06      7.81 o 
   5   7   3        0.95        6.96     10.13 o 
 -11   8   3        2.95        7.73      8.89 o 
 -10   8   3        0.01       14.07      9.12 o 
  -9   8   3        4.74        4.57     13.37 o 
  -8   8   3      116.02      106.37     11.87 o 
  -7   8   3       18.26       18.51      6.89 o 
  -6   8   3       10.55       11.79      5.72 o 
  -5   8   3        0.78       -0.52      4.87 o 
  -4   8   3       27.04       28.24      6.34 o 
  -3   8   3       40.11       54.81     11.21 o 
  -2   8   3       71.83       66.02     11.13 o 
  -1   8   3       90.28      106.03      7.82 o 
   0   8   3        0.89       -1.72      4.09 o 
   1   8   3        1.30        1.89      5.76 o 
   2   8   3       78.84       82.84     16.43 o 
   3   8   3       23.15       35.87     11.06 o 
 -10   9   3        3.40        6.26      6.80 o 
  -9   9   3        2.53        7.12      7.27 o 
  -8   9   3        1.34        1.07      5.68 o 
  -7   9   3        0.02        1.18      5.46 o 
  -6   9   3        7.31        2.71      7.50 o 
  -5   9   3        3.06        1.56      5.61 o 
  -4   9   3       24.29       16.54      9.51 o 
  -3   9   3        1.29        2.47      6.26 o 
  -2   9   3        0.51       -2.40      5.88 o 
   0   9   3       25.34       30.48      6.18 o 
   1   9   3        5.47       12.37      8.97 o 
   2   9   3        7.73        5.88      8.66 o 
  -8  10   3       22.57       27.40      6.77 o 
  -7  10   3        0.16       -1.67      7.58 o 
  -6  10   3       19.06       11.83     10.05 o 
  -5  10   3       61.70       72.90     11.52 o 
  -4  10   3       16.28       19.56      8.43 o 
  -3  10   3       48.61       54.12     10.20 o 
  -2  10   3        0.00       -6.34      7.96 o 
  -1  10   3        1.01        2.78      8.27 o 
   3 -13   4       41.21       27.91     10.05 o 
   4 -13   4        7.90        8.43      9.51 o 
  -1 -12   4        2.83       11.13      9.28 o 
   0 -12   4        0.04       -3.04      5.87 o 
   1 -12   4       66.99       80.85      8.54 o 
   2 -12   4       25.82       24.35     10.36 o 
   3 -12   4       26.31       34.25     10.75 o 
   4 -12   4        8.51       10.59      8.66 o 
   5 -12   4        1.30        6.11      8.43 o 
   6 -12   4        0.24       -1.39      5.49 o 
   7 -12   4        0.09        1.16      5.72 o 
  -3 -11   4       27.16       20.26      9.97 o 
  -2 -11   4       79.76       64.86      9.66 o 
  -1 -11   4       11.88       10.03      5.55 o 
   0 -11   4       54.58       43.12      7.41 o 
   1 -11   4        8.52        9.84      5.21 o 
   2 -11   4       32.29       38.73     11.06 o 
   3 -11   4       53.38       53.96      9.66 o 
   4 -11   4       18.00       13.14      7.58 o 
   5 -11   4       32.33       23.42      7.50 o 
   7 -11   4        0.42        2.16      7.89 o 
   8 -11   4        0.43        0.85      5.41 o 
  -5 -10   4       15.32       14.23      7.11 o 
  -4 -10   4        7.85       10.44      6.88 o 
  -3 -10   4        1.53        1.92      4.91 o 
  -2 -10   4        2.77        2.94      4.83 o 
  -1 -10   4        9.94       13.72      5.89 o 
   0 -10   4      198.48      183.09     10.23 o 
   1 -10   4      200.98      216.44     10.36 o 
   2 -10   4       21.73       33.94      8.43 o 
   3 -10   4        0.10       -2.09      6.03 o 
   4 -10   4        4.24        7.65      6.96 o 
   5 -10   4       57.61       42.98      8.74 o 
   6 -10   4       13.13        7.50      6.26 o 
   7 -10   4       24.39       20.64      9.28 o 
   8 -10   4       65.69       53.03     10.75 o 
   9 -10   4       29.59       24.35      9.43 o 
  -6  -9   4        4.65        5.80      8.27 o 
  -5  -9   4       40.55       38.11      9.28 o 
  -4  -9   4       87.76      116.58     12.60 o 
  -3  -9   4       22.68       20.51      6.80 o 
  -2  -9   4        2.91        2.22      6.49 o 
  -1  -9   4        0.88        0.40      4.64 o 
   0  -9   4      113.08      113.95      8.47 o 
   1  -9   4       13.28       12.52      4.56 o 
   2  -9   4       77.24       77.39     10.13 o 
   3  -9   4        6.03        0.54      6.88 o 
   4  -9   4       70.23       61.77     11.44 o 
   5  -9   4      160.16      169.15     14.53 o 
   6  -9   4        0.06        0.39      5.95 o 
   7  -9   4        0.16        4.56      6.49 o 
   8  -9   4       49.17       62.54     11.21 o 
   9  -9   4       73.25       73.83     12.21 o 
  10  -9   4        6.43        7.27      7.04 o 
  -7  -8   4        0.72        4.02      7.11 o 
  -6  -8   4       17.78       13.53      9.43 o 
  -5  -8   4        1.85        3.18      4.56 o 
  -4  -8   4      531.33      621.49     24.58 o 
  -3  -8   4       18.93       14.27      5.19 o 
  -2  -8   4       51.32       55.96      7.62 o 
  -1  -8   4       46.54       50.56      5.77 o 
   0  -8   4      126.73      125.84      8.00 o 
   1  -8   4       86.39       77.47      7.15 o 
   2  -8   4        1.20        6.88      6.11 o 
   3  -8   4        0.23       -0.08      6.34 o 
   4  -8   4      428.31      448.94     19.40 o 
   5  -8   4      123.41      123.70     11.75 o 
   6  -8   4       37.45       54.58     10.51 o 
   7  -8   4       26.27       21.57      9.35 o 
   8  -8   4        0.90        2.48      5.23 o 
   9  -8   4        0.37        7.45      5.53 o 
  10  -8   4        6.66        4.56      6.34 o 
  -8  -7   4        5.02       12.06      7.96 o 
  -7  -7   4       29.92       28.06      8.81 o 
  -6  -7   4       11.99        7.70      4.64 o 
  -5  -7   4       33.42       35.02     10.98 o 
  -4  -7   4        0.02       -2.71      8.50 o 
  -3  -7   4      231.52      236.56     10.43 o 
  -2  -7   4      139.94      135.99      8.16 o 
  -1  -7   4      193.75      183.23      8.71 o 
   0  -7   4      109.94      107.95      7.11 o 
   1  -7   4        0.06        2.78      5.03 o 
   2  -7   4      256.82      249.94     14.77 o 
   3  -7   4      238.30      259.84     14.46 o 
   4  -7   4       81.96       71.82     10.59 o 
   5  -7   4      202.16      206.11     14.61 o 
   6  -7   4      248.54      244.69     15.85 o 
   7  -7   4        6.62        0.00      8.12 o 
   8  -7   4       62.32       71.34      7.02 o 
   9  -7   4       55.38       48.80      6.49 o 
  10  -7   4        0.15        2.24      5.88 o 
  -9  -6   4        0.10       -7.65      8.81 o 
  -8  -6   4        9.67       -1.24      6.65 o 
  -7  -6   4       18.74       14.64      5.60 o 
  -6  -6   4      877.90      888.76     20.17 o 
  -5  -6   4      102.72      104.27      7.82 o 
  -4  -6   4       42.25       43.52      6.38 o 
  -3  -6   4        3.11        5.17      3.75 o 
  -2  -6   4       16.92       22.97      4.65 o 
  -1  -6   4       60.64       48.50      5.18 o 
   0  -6   4      721.80      714.73     14.11 o 
   1  -6   4       23.44       38.81      6.65 o 
   2  -6   4      410.83      422.58     16.39 o 
   3  -6   4      494.05      507.15     18.71 o 
   4  -6   4      140.14      163.97     11.21 o 
   5  -6   4       10.87       16.47      6.57 o 
   6  -6   4       37.35       43.91      8.04 o 
   7  -6   4       30.72       17.28      5.03 o 
   8  -6   4        5.58        4.09      4.48 o 
   9  -6   4       16.83       13.37      5.71 o 
  10  -6   4        0.00        1.58      5.18 o 
 -10  -5   4       29.68       37.11     12.52 o 
  -9  -5   4       23.14       18.71     10.59 o 
  -8  -5   4       44.35       55.35      6.87 o 
  -7  -5   4       52.39       53.11     10.98 o 
  -6  -5   4      240.78      254.42     10.37 o 
  -5  -5   4       79.68       81.36      6.70 o 
  -4  -5   4      282.29      262.01      9.78 o 
  -3  -5   4      707.34      693.37     17.94 o 
  -2  -5   4      227.59      238.73      8.20 o 
  -1  -5   4       17.68       16.05      5.14 o 
   0  -5   4        1.66        1.57      4.06 o 
   1  -5   4     3214.00     3220.96     43.06 o 
   2  -5   4      187.64      219.64     11.98 o 
   3  -5   4      125.19      120.37     10.20 o 
   4  -5   4      251.98      241.67     12.21 o 
   5  -5   4      128.18      119.37     10.59 o 
   6  -5   4      233.06      243.48     15.19 o 
   7  -5   4        0.81       -0.72      4.35 o 
   8  -5   4       37.36       27.58      5.92 o 
   9  -5   4      188.02      179.47      9.72 o 
  10  -5   4       12.42       20.56      9.35 o 
  11  -5   4        0.05        5.57      8.74 o 
 -10  -4   4        1.01        1.39      9.66 o 
  -9  -4   4        3.57        1.83      5.72 o 
  -8  -4   4      290.99      270.35     12.10 o 
  -7  -4   4        4.37        8.26      4.88 o 
  -6  -4   4       75.86       57.31      6.04 o 
  -5  -4   4        0.73       -0.07      4.53 o 
  -4  -4   4      170.35      154.97      7.14 o 
  -3  -4   4      107.91       95.58     13.37 o 
  -2  -4   4       14.23       14.60      3.75 o 
  -1  -4   4       18.98       22.77      3.82 o 
   0  -4   4      698.18      783.30     19.17 o 
   1  -4   4       27.92       34.33      6.49 o 
   2  -4   4        9.99        4.56      5.49 o 
   3  -4   4      734.88      840.20     20.56 o 
   4  -4   4      109.04       69.19      7.04 o 
   5  -4   4       92.56       95.70      6.93 o 
   6  -4   4       85.81       86.67      6.87 o 
   7  -4   4        2.37        6.12      4.43 o 
   8  -4   4       19.69       14.49      4.68 o 
   9  -4   4        0.24       -0.93      7.81 o 
  10  -4   4        1.55        2.63      8.35 o 
 -10  -3   4       41.92       44.00      6.77 o 
  -9  -3   4      101.87       86.34      8.14 o 
  -8  -3   4       40.05       58.62      6.53 o 
  -7  -3   4       44.58       44.84      5.70 o 
  -6  -3   4      578.75      533.61     15.66 o 
  -5  -3   4      130.16      134.30      9.86 o 
  -4  -3   4      196.07      214.36      7.92 o 
  -3  -3   4      308.71      329.53     12.60 o 
  -2  -3   4     1115.36     1043.53     19.79 o 
  -1  -3   4     3659.85     3149.22     37.80 o 
   0  -3   4      214.57      225.38     12.02 o 
   1  -3   4        0.01       -2.47      3.40 o 
   2  -3   4      412.94      344.03     11.52 o 
   3  -3   4     1146.75     1259.76     23.27 o 
   4  -3   4      228.82      215.61      8.25 o 
   5  -3   4        3.60       -0.67      3.57 o 
   6  -3   4      133.56      119.79      7.10 o 
   7  -3   4       21.86       18.12      5.20 o 
   8  -3   4      170.77      180.91     13.92 o 
   9  -3   4        2.03        5.49      8.27 o 
  10  -3   4        5.89      -10.44      7.89 o 
 -11  -2   4       12.47        8.43      6.49 o 
 -10  -2   4       50.32       74.22     11.67 o 
  -9  -2   4       19.32       14.28      6.73 o 
  -8  -2   4       48.45       36.98      5.95 o 
  -7  -2   4       32.59       38.94      5.47 o 
  -6  -2   4       52.90       45.65      5.08 o 
  -5  -2   4        0.05       -2.68      3.13 o 
  -4  -2   4      240.03      237.17     16.34 o 
  -3  -2   4      805.46      746.27     37.07 o 
  -2  -2   4      140.94      129.04      5.14 o 
  -1  -2   4      579.94      414.69     12.14 o 
   0  -2   4      187.68      224.35      8.81 o 
   1  -2   4       73.67       76.00      5.49 o 
   2  -2   4      121.92      108.00      6.88 o 
   3  -2   4       83.12       81.66      5.42 o 
   4  -2   4      191.62      191.87      7.24 o 
   5  -2   4       56.53       49.17      5.13 o 
   6  -2   4       62.03       62.83      5.41 o 
   7  -2   4       39.31       48.09      8.43 o 
   8  -2   4       47.10       32.39      8.12 o 
   9  -2   4       11.59        8.35      7.04 o 
  10  -2   4        0.04        1.62      7.19 o 
 -12  -1   4        3.60       10.90      9.05 o 
 -11  -1   4        3.13       -1.16      7.81 o 
 -10  -1   4        0.14        0.15      7.50 o 
  -9  -1   4       49.36       42.70      6.18 o 
  -8  -1   4      399.97      405.31     12.56 o 
  -7  -1   4      225.76      205.53      8.45 o 
  -6  -1   4       63.08       58.40      5.30 o 
  -5  -1   4       12.04       16.74      2.73 o 
  -4  -1   4       17.56       10.92      2.45 o 
  -3  -1   4       72.92      129.35     11.06 o 
  -2  -1   4      326.93      331.85     10.44 o 
  -1  -1   4       62.42       97.02      6.57 o 
   0  -1   4        5.06        5.41      3.79 o 
   1  -1   4     2264.07     2476.42     24.86 o 
   2  -1   4       88.45      132.51      5.06 o 
   3  -1   4       55.89       87.39      4.57 o 
   4  -1   4       49.89       31.51      3.88 o 
   5  -1   4       24.37       23.06      4.31 o 
   6  -1   4       15.68       11.21      8.27 o 
   7  -1   4      299.99      270.58     16.70 o 
   8  -1   4       68.60       82.57     10.82 o 
   9  -1   4       65.62       89.37     12.14 o 
  10  -1   4       11.81       11.29      8.89 o 
 -12   0   4       16.77       16.93      9.74 o 
 -11   0   4        1.95        8.19      8.81 o 
 -10   0   4      103.08      118.05     13.37 o 
  -9   0   4        5.22        1.16      5.88 o 
  -8   0   4      402.79      395.83     41.67 o 
  -7   0   4      184.29      177.90      7.48 o 
  -6   0   4        0.50       -0.90      2.54 o 
  -5   0   4       46.15       40.97      3.24 o 
  -4   0   4       24.45       23.75      2.74 o 
  -3   0   4       35.16       26.54      3.41 o 
  -2   0   4        0.12       -1.60      2.69 o 
  -1   0   4       13.51        5.95      3.63 o 
   0   0   4      462.06      379.58      7.21 o 
   1   0   4      465.48      430.17      7.49 o 
   2   0   4       26.00       20.71      2.99 o 
   3   0   4       21.00       23.90      3.12 o 
   4   0   4     1091.65     1043.06     25.90 o 
   5   0   4        2.44       -1.24      7.96 o 
   6   0   4       79.07       82.88     12.06 o 
   7   0   4        0.01       -3.32      6.26 o 
   8   0   4        3.94        8.66      9.74 o 
   9   0   4        2.29       10.13      8.58 o 
 -12   1   4        0.85        3.17      6.57 o 
 -11   1   4       14.06       14.38      9.12 o 
 -10   1   4      117.44      141.48     14.38 o 
  -9   1   4       12.20        9.35      6.88 o 
  -8   1   4        0.30        4.87      6.18 o 
  -7   1   4      718.33      762.52     15.89 o 
  -6   1   4       36.32       38.49      3.43 o 
  -5   1   4      181.60      166.43      7.53 o 
  -4   1   4        8.67       10.40      4.17 o 
  -3   1   4     1489.27     1593.25     31.41 o 
  -2   1   4       96.77       97.81      3.75 o 
  -1   1   4      660.50      599.87      9.07 o 
   0   1   4       24.77       18.77      2.79 o 
   1   1   4     1845.60     2086.68     27.83 o 
   2   1   4        3.91        1.31      4.33 o 
   3   1   4      174.33      181.99     11.44 o 
   4   1   4      732.59      662.08     22.73 o 
   5   1   4      144.41      137.30     12.21 o 
   6   1   4      104.22       90.07     11.21 o 
   7   1   4      152.63      162.66     15.23 o 
   8   1   4       33.79       29.30      9.12 o 
   9   1   4        0.11        1.08     10.05 o 
 -12   2   4       42.15       27.99      8.74 o 
 -11   2   4        2.25        3.87      8.50 o 
 -10   2   4       98.42      103.05     13.37 o 
  -9   2   4       66.34       44.76      9.35 o 
  -8   2   4       27.54       23.12      9.90 o 
  -7   2   4       97.18      101.76      7.41 o 
  -6   2   4        7.44        0.15      4.07 o 
  -5   2   4       13.81        8.39      3.99 o 
  -4   2   4      259.49      287.68      9.18 o 
  -3   2   4      368.35      393.82     11.17 o 
  -2   2   4       35.03       35.71      3.07 o 
  -1   2   4     1112.41     1102.04     14.22 o 
   0   2   4        8.49       14.71      2.51 o 
   1   2   4      651.29      746.66     19.10 o 
   2   2   4     1100.10     1035.80     25.13 o 
   3   2   4       14.81       13.68      6.49 o 
   4   2   4       43.83       45.77      8.43 o 
   5   2   4        0.56        2.47      9.90 o 
   6   2   4       16.06       22.03      7.96 o 
   7   2   4       20.16        8.74      7.42 o 
   8   2   4        9.13        9.59     10.59 o 
 -12   3   4       17.26       12.83      7.58 o 
 -11   3   4       29.58       23.04      8.50 o 
 -10   3   4       26.28       22.19      8.27 o 
  -9   3   4        0.16       -5.88      8.66 o 
  -8   3   4       35.22       36.54      7.13 o 
  -7   3   4       27.33       29.78      5.83 o 
  -6   3   4        1.13        0.39      3.83 o 
  -5   3   4      140.04      134.75      7.48 o 
  -4   3   4      687.95      798.48     15.38 o 
  -3   3   4     1762.88     1771.25     40.29 o 
  -2   3   4      146.33      172.88      5.15 o 
  -1   3   4       41.64       41.18      3.62 o 
   0   3   4     1420.51     1638.77     45.92 o 
   1   3   4       65.74       68.96      7.81 o 
   2   3   4      750.88      814.85     24.97 o 
   3   3   4       20.23       13.30      6.49 o 
   4   3   4       58.86       63.24     11.13 o 
   5   3   4      305.88      306.84     17.94 o 
   6   3   4       76.50       82.95     11.60 o 
   7   3   4        3.66        6.42      7.73 o 
   8   3   4        1.22       -3.17     10.36 o 
 -12   4   4        6.30       23.19      9.20 o 
 -11   4   4       10.65        7.89      7.19 o 
 -10   4   4        0.64       -2.16      6.03 o 
  -9   4   4       64.38       70.89     12.21 o 
  -8   4   4      139.52      151.86      9.74 o 
  -7   4   4       23.25       22.55      5.24 o 
  -6   4   4       16.20       15.48      6.57 o 
  -5   4   4      197.55      225.65      9.69 o 
  -4   4   4      580.32      619.11     14.36 o 
  -3   4   4      361.43      339.13     15.19 o 
  -2   4   4      188.96      203.18      6.03 o 
  -1   4   4        5.50        3.54      2.82 o 
   0   4   4       90.25       83.50      5.91 o 
   1   4   4       76.94       75.07      9.66 o 
   2   4   4       15.09       17.70      8.58 o 
   3   4   4        1.66       -3.87      5.95 o 
   4   4   4      125.60      109.63     11.83 o 
   5   4   4       57.61       63.78     10.36 o 
   6   4   4       22.59       17.86     10.36 o 
   7   4   4       22.48       10.28     11.13 o 
 -12   5   4        1.47       -2.47      8.74 o 
 -11   5   4        0.02        2.78      6.57 o 
 -10   5   4      121.06      156.01     15.93 o 
  -9   5   4        8.73        4.83      4.82 o 
  -8   5   4      116.94      122.44     10.90 o 
  -7   5   4       90.21       88.82      8.23 o 
  -6   5   4      278.25      316.81     25.24 o 
  -5   5   4       18.16       18.46      6.05 o 
  -4   5   4        2.80       -1.38      4.90 o 
  -3   5   4       36.94       41.14      3.80 o 
  -2   5   4      368.32      353.52     16.16 o 
  -1   5   4      137.86      125.72      9.97 o 
   0   5   4      160.12      162.02     21.84 o 
   1   5   4       22.37       20.27     10.44 o 
   2   5   4      209.24      192.12     10.12 o 
   3   5   4       55.60       63.39     11.29 o 
   4   5   4      122.12      111.71     12.60 o 
   5   5   4       16.77       20.95     10.59 o 
   6   5   4        0.31        4.17      7.89 o 
 -12   6   4        0.09        2.47      8.58 o 
 -11   6   4        0.83        4.72      6.80 o 
 -10   6   4        2.55       23.35      9.66 o 
  -9   6   4        0.23       -0.96      4.65 o 
  -8   6   4       18.80       21.99      6.20 o 
  -7   6   4       29.80       25.88      6.49 o 
  -6   6   4      302.66      323.30     12.56 o 
  -5   6   4        2.54        4.74      5.14 o 
  -4   6   4       26.43       25.54      5.60 o 
  -3   6   4      161.85      192.19     16.08 o 
  -2   6   4       90.65       91.69      6.77 o 
  -1   6   4       11.63       12.32      5.11 o 
   0   6   4       69.54       65.48      6.97 o 
   1   6   4      131.14      118.85      8.02 o 
   2   6   4        0.10       -2.59      4.64 o 
   3   6   4       60.04       59.41      6.83 o 
   4   6   4      150.40      134.79      9.76 o 
   5   6   4       17.86       23.58      8.81 o 
 -11   7   4        0.58       -0.31      6.11 o 
 -10   7   4       12.89        3.29      5.95 o 
  -9   7   4       17.02       21.39      6.61 o 
  -8   7   4       43.49       40.86      7.21 o 
  -7   7   4        0.58        0.82      9.28 o 
  -6   7   4       13.48       11.98      4.92 o 
  -5   7   4        1.36        1.63      5.55 o 
  -4   7   4       24.92       25.23      5.56 o 
  -3   7   4       53.01       52.73      9.35 o 
  -2   7   4        6.65       10.13      6.03 o 
  -1   7   4        4.96        0.41      4.80 o 
   0   7   4       46.62       44.58      5.47 o 
   1   7   4        0.07        0.71      5.05 o 
   2   7   4      191.02      219.72     14.42 o 
   3   7   4        5.33       17.39      7.65 o 
   4   7   4        9.48       -0.70      9.20 o 
 -10   8   4       12.50       11.51      6.49 o 
  -9   8   4       22.51       19.05     11.67 o 
  -8   8   4       80.99       62.56      8.78 o 
  -7   8   4       46.90       46.44     10.90 o 
  -6   8   4       22.43       31.44      6.39 o 
  -5   8   4       11.13       15.98      5.38 o 
  -4   8   4       12.03       20.72      7.81 o 
  -3   8   4      124.78      131.04     13.30 o 
  -2   8   4       12.85        6.57      8.04 o 
  -1   8   4       10.20        1.16      7.50 o 
   0   8   4        2.12        1.47      5.00 o 
   1   8   4       45.50       37.16      6.26 o 
   2   8   4        0.17       -0.66      5.26 o 
  -9   9   4       25.27       26.90     11.44 o 
  -8   9   4       35.16       32.58      7.05 o 
  -7   9   4       10.22        7.01      5.65 o 
  -6   9   4        3.05       -4.02      6.49 o 
  -5   9   4       14.38       20.02     10.28 o 
  -4   9   4       24.58       21.11      8.19 o 
  -3   9   4       19.32       19.71      8.04 o 
  -2   9   4        7.17        5.95      6.49 o 
  -1   9   4       16.99        6.11      8.50 o 
   0   9   4      125.72      143.41     14.46 o 
  -7  10   4       18.80       20.95      9.05 o 
  -6  10   4        1.92       -2.47      6.96 o 
  -5  10   4       16.26       19.40     10.98 o 
  -4  10   4        7.27       -0.62      9.05 o 
  -3  10   4        1.67       -5.26      5.88 o 
   3 -13   5       20.57       22.27      8.81 o 
  -1 -12   5        5.26        4.18      5.00 o 
   0 -12   5       10.84        8.44      4.89 o 
   1 -12   5        0.95        2.09      8.43 o 
   2 -12   5        2.34        6.57     10.20 o 
   3 -12   5        0.02       -5.10      9.12 o 
   4 -12   5        4.92        6.34      6.03 o 
   5 -12   5        0.29       -1.47      5.26 o 
   6 -12   5        0.02       -1.93      6.88 o 
   7 -12   5        0.06       -1.08      5.49 o 
  -3 -11   5       52.15       65.09     12.06 o 
  -2 -11   5        6.34        5.42      5.09 o 
  -1 -11   5        2.42        3.43      5.01 o 
   0 -11   5      186.82      186.24     16.62 o 
   1 -11   5      170.06      176.61     10.33 o 
   3 -11   5        7.97        9.82      7.58 o 
   4 -11   5        7.52       10.44      9.66 o 
   5 -11   5        5.71        2.40      6.65 o 
   6 -11   5        0.07        0.00      6.96 o 
   7 -11   5       10.83        4.95      7.89 o 
   8 -11   5       20.78       11.36      6.88 o 
  -5 -10   5        5.52       17.78      9.20 o 
  -4 -10   5       14.39       15.32      5.48 o 
  -3 -10   5        1.87        3.16      4.31 o 
  -2 -10   5        3.02        0.02      5.49 o 
  -1 -10   5      164.47      170.78     14.07 o 
   0 -10   5       27.13       23.59      5.48 o 
   1 -10   5       12.78       11.06      7.04 o 
   2 -10   5       27.66       18.32      9.51 o 
   3 -10   5       12.23        5.95      7.42 o 
   4 -10   5       71.03       69.89     10.59 o 
   5 -10   5        1.34       -1.47      5.88 o 
   7 -10   5        1.65        0.70      6.18 o 
   8 -10   5       61.44       58.83     11.67 o 
   9 -10   5       19.71       16.31      7.58 o 
  -6  -9   5        3.09        5.72      6.96 o 
  -5  -9   5       18.34       12.40      5.54 o 
  -4  -9   5       94.17       93.16     11.06 o 
  -3  -9   5        0.01        3.46      5.95 o 
  -2  -9   5      156.97      173.87     13.45 o 
  -1  -9   5       59.76       63.27      6.98 o 
   0  -9   5      225.79      242.33     11.29 o 
   1  -9   5       54.54       40.97     10.13 o 
   2  -9   5        7.86        7.34      6.88 o 
   3  -9   5       32.95       44.53      9.51 o 
   4  -9   5       20.76       17.70      7.73 o 
   5  -9   5       20.33       13.84      6.34 o 
   6  -9   5        7.52        8.97      6.65 o 
   7  -9   5       19.73       19.95      9.51 o 
   8  -9   5        7.97       13.22      9.05 o 
   9  -9   5       23.52       24.56      6.06 o 
  -7  -8   5       14.19       22.81      8.58 o 
  -6  -8   5       45.35       42.31      7.32 o 
  -5  -8   5        7.34        9.80      4.10 o 
  -4  -8   5        0.03        4.29      4.83 o 
  -3  -8   5       88.57       94.78      8.50 o 
  -2  -8   5      275.81      263.83     17.59 o 
  -1  -8   5       48.78       53.13      6.39 o 
   0  -8   5       15.43       11.88      4.85 o 
   1  -8   5        2.90       -5.26      7.58 o 
   2  -8   5       91.51       77.93     10.05 o 
   3  -8   5      111.54      121.69     13.22 o 
   4  -8   5        6.10        4.72      6.88 o 
   5  -8   5        1.51       -4.33      7.73 o 
   6  -8   5      160.08      153.15     13.99 o 
   7  -8   5        6.17       16.54      9.05 o 
   8  -8   5        1.08        2.56      4.36 o 
   9  -8   5        4.78        3.60      4.94 o 
  10  -8   5        1.41        5.26      6.57 o 
  -8  -7   5       17.42       19.17      8.74 o 
  -7  -7   5       82.35       83.97      8.22 o 
  -6  -7   5       22.52       23.14      5.79 o 
  -5  -7   5      144.12      129.31      8.93 o 
  -4  -7   5       25.24       26.10      6.84 o 
  -3  -7   5       83.62       87.32      6.73 o 
  -2  -7   5      235.65      236.70     10.36 o 
  -1  -7   5        7.33       10.11      7.62 o 
   0  -7   5      151.18      160.31     13.34 o 
   1  -7   5      107.76      108.54     11.44 o 
   2  -7   5      441.29      451.49     18.79 o 
   3  -7   5        0.05       -7.81      5.57 o 
   4  -7   5        3.39        2.01      6.34 o 
   5  -7   5      169.80      156.48     12.29 o 
   6  -7   5       53.34       38.04      9.82 o 
   7  -7   5      181.01      189.44     10.41 o 
   8  -7   5       47.70       50.90      7.05 o 
   9  -7   5       30.72       40.55      6.04 o 
  10  -7   5        3.24        9.89      6.11 o 
  -9  -6   5        4.29        7.73      8.12 o 
  -8  -6   5        0.02        2.95      5.94 o 
  -7  -6   5        0.01       -1.37      7.54 o 
  -6  -6   5      597.00      587.30     16.84 o 
  -5  -6   5        2.35        7.72      6.53 o 
  -4  -6   5      114.00       98.08      7.83 o 
  -3  -6   5      453.02      388.87     11.82 o 
  -2  -6   5      212.96      221.32      7.84 o 
  -1  -6   5       61.70       70.52     10.28 o 
   0  -6   5       19.39       16.39      7.42 o 
   1  -6   5        8.76       14.53      7.34 o 
   2  -6   5      504.77      533.05     18.55 o 
   3  -6   5       74.26       67.65      9.51 o 
   4  -6   5      237.99      234.40     13.45 o 
   5  -6   5      219.56      244.76     15.08 o 
   6  -6   5      102.07      108.59      8.02 o 
   7  -6   5       23.98       26.34      6.21 o 
   8  -6   5        0.45        7.72      5.52 o 
   9  -6   5       41.96       59.66      7.57 o 
  10  -6   5       59.76       60.22     11.29 o 
 -10  -5   5        0.86        1.86      7.11 o 
  -9  -5   5       39.07       47.98      8.04 o 
  -8  -5   5       42.81       68.61     18.75 o 
  -7  -5   5       33.61       26.31      6.92 o 
  -6  -5   5        8.16        6.14      5.76 o 
  -5  -5   5      776.63      746.58     16.56 o 
  -4  -5   5       15.83       18.35      5.37 o 
  -3  -5   5       71.86       59.17      5.96 o 
  -2  -5   5     1002.83      918.63     16.30 o 
  -1  -5   5       76.85       88.88      4.94 o 
   0  -5   5     2451.84     2774.57     42.44 o 
   1  -5   5      296.47      263.09     12.76 o 
   2  -5   5       54.61       74.68      8.66 o 
   3  -5   5      737.44      747.12     21.18 o 
   4  -5   5        2.31        5.18      7.04 o 
   5  -5   5        6.67        9.43      5.72 o 
   6  -5   5        1.83        3.11      4.04 o 
   7  -5   5      346.38      348.98     13.30 o 
   8  -5   5        1.73       -0.79      4.03 o 
   9  -5   5        0.87        1.55      8.12 o 
  10  -5   5       15.77        8.27      7.04 o 
 -10  -4   5       17.12       29.28      6.96 o 
  -9  -4   5       25.55       26.27      6.11 o 
  -8  -4   5      208.40      204.24     10.77 o 
  -7  -4   5      126.51      120.79      8.11 o 
  -6  -4   5      202.98      179.63      8.61 o 
  -5  -4   5        2.76        1.96      4.53 o 
  -4  -4   5       54.10       53.43      5.58 o 
  -3  -4   5      506.66      470.79     11.45 o 
  -2  -4   5     2459.78     2418.79     46.85 o 
  -1  -4   5     1058.32     1242.06     25.43 o 
   0  -4   5      338.07      482.57     16.54 o 
   1  -4   5      381.76      359.72     13.45 o 
   2  -4   5       54.10       23.89      5.18 o 
   3  -4   5       35.35       22.88      6.57 o 
   4  -4   5       44.33       42.21      7.50 o 
   5  -4   5      242.16      239.61      9.20 o 
   6  -4   5        5.50       11.07      4.66 o 
   7  -4   5      345.87      359.46     12.55 o 
   8  -4   5      107.61      104.75     12.52 o 
   9  -4   5        0.83        1.62      6.34 o 
  10  -4   5       33.62       33.40      8.97 o 
 -11  -3   5        0.14       -1.16      7.89 o 
 -10  -3   5        2.55        4.87      7.81 o 
  -9  -3   5       12.08       10.67      5.63 o 
  -8  -3   5      193.52      175.00     15.31 o 
  -7  -3   5      134.73      142.96      8.93 o 
  -6  -3   5        0.27       -0.92      4.75 o 
  -5  -3   5      189.58      191.31     15.89 o 
  -4  -3   5       21.26       22.64      2.85 o 
  -3  -3   5      153.73      118.81      4.95 o 
  -2  -3   5      136.47      126.71      8.66 o 
  -1  -3   5     1932.99     2117.36     32.08 o 
   0  -3   5       41.04      108.92     13.18 o 
   1  -3   5       66.08       82.18      6.80 o 
   2  -3   5      160.02      148.20      8.89 o 
   3  -3   5      394.53      440.55     10.99 o 
   4  -3   5        0.06       -0.57      3.58 o 
   5  -3   5      210.04      208.85      8.63 o 
   6  -3   5       27.81       22.38      4.91 o 
   7  -3   5      200.35      174.57     13.53 o 
   8  -3   5        0.54        2.01      6.26 o 
   9  -3   5       59.31       65.40     10.59 o 
  10  -3   5       12.44        5.64      7.42 o 
 -11  -2   5        1.43       12.45      9.12 o 
 -10  -2   5      159.58      154.85     15.15 o 
  -9  -2   5        0.01        5.41      8.35 o 
  -8  -2   5       24.14       17.22      5.61 o 
  -7  -2   5      119.38      118.03      7.32 o 
  -6  -2   5       65.39       63.82      6.53 o 
  -5  -2   5       46.21       37.83      3.41 o 
  -4  -2   5      299.07      320.86     11.63 o 
  -3  -2   5      705.74      715.27     18.79 o 
  -2  -2   5      577.78      639.12     17.24 o 
  -1  -2   5      225.25      228.99     10.05 o 
   0  -2   5      476.63      479.71     14.07 o 
   1  -2   5       98.33      106.38      7.42 o 
   2  -2   5      250.81      308.52     14.53 o 
   3  -2   5      108.25       95.53      5.48 o 
   4  -2   5       86.17       82.24      5.44 o 
   5  -2   5      290.41      276.69     15.77 o 
   6  -2   5       81.09       74.76      9.82 o 
   7  -2   5        2.01       -1.39      5.80 o 
   8  -2   5       19.28       20.95      7.96 o 
   9  -2   5       11.86        0.70      9.28 o 
 -12  -1   5        3.81       -1.08      6.73 o 
 -11  -1   5        8.90       13.37      9.05 o 
 -10  -1   5       29.42       32.62      8.27 o 
  -9  -1   5       12.25       24.04      7.34 o 
  -8  -1   5      210.46      225.28     15.77 o 
  -7  -1   5        0.07        2.47      3.93 o 
  -6  -1   5        5.30        6.80      3.11 o 
  -5  -1   5      128.70      116.63      6.08 o 
  -4  -1   5      811.27      921.73     14.19 o 
  -3  -1   5        1.75        6.84      3.44 o 
  -2  -1   5       53.66       24.97      6.18 o 
  -1  -1   5       76.39       63.78      5.95 o 
   0  -1   5        6.19        5.41      4.02 o 
   1  -1   5      934.40     1099.34     14.82 o 
   2  -1   5      723.67      754.00     19.25 o 
   3  -1   5      239.19      199.37      6.82 o 
   4  -1   5      235.54      259.07     15.38 o 
   5  -1   5      314.37      309.24     17.55 o 
   6  -1   5        1.02        0.77      6.18 o 
   7  -1   5       24.64       30.61     10.28 o 
   8  -1   5        6.74        6.73      9.35 o 
   9  -1   5        0.98       -3.09      9.59 o 
 -12   0   5       10.17        8.04      9.43 o 
 -11   0   5        5.53       12.68      7.42 o 
 -10   0   5        0.65        5.57      8.43 o 
  -9   0   5        2.24       -0.77      5.95 o 
  -8   0   5        4.78        6.26      8.66 o 
  -7   0   5        2.69       -1.92      3.96 o 
  -6   0   5        0.53        2.45      2.83 o 
  -5   0   5       55.97       58.15      5.02 o 
  -4   0   5       58.25       55.63      4.64 o 
  -3   0   5        5.20       -1.77      3.47 o 
  -2   0   5      207.97      163.59     10.94 o 
  -1   0   5        8.82        8.68      3.19 o 
   0   0   5       30.54       31.68      3.38 o 
   1   0   5       78.10       76.77      8.19 o 
   2   0   5      854.51      804.27     16.66 o 
   3   0   5      195.81      188.64     12.60 o 
   4   0   5       95.60       84.73      9.28 o 
   5   0   5       54.82       56.82      9.28 o 
   6   0   5        4.84        2.86      6.42 o 
   7   0   5       75.26       81.10     12.60 o 
   8   0   5        1.15       -3.63      6.96 o 
   9   0   5        1.27       -4.25     10.67 o 
 -12   1   5        0.02        3.79      9.05 o 
 -11   1   5        6.58        9.82      7.04 o 
 -10   1   5        3.43        9.12      6.96 o 
  -9   1   5      100.06      116.66     13.45 o 
  -8   1   5       65.66       79.32     11.75 o 
  -7   1   5       70.28       72.21      6.61 o 
  -6   1   5       11.40       21.05      4.65 o 
  -5   1   5       40.04       43.20      5.01 o 
  -4   1   5      991.24      935.73     15.66 o 
  -3   1   5      327.44      333.18      7.53 o 
  -2   1   5      831.57      783.26      9.98 o 
  -1   1   5        3.56        2.90      2.88 o 
   0   1   5       47.55       65.45      4.02 o 
   1   1   5     1124.16     1310.02     13.17 o 
   2   1   5       67.65       54.27      7.11 o 
   3   1   5        1.59        1.70      7.42 o 
   4   1   5       40.81       29.69      7.73 o 
   5   1   5     1024.36      992.58     30.23 o 
   6   1   5       67.91       82.33     11.13 o 
   7   1   5        3.29        4.33      9.97 o 
   8   1   5        1.20      -12.60      9.97 o 
 -12   2   5        8.35        4.41      6.96 o 
 -11   2   5       13.32        5.18      6.73 o 
 -10   2   5       30.64       35.72     10.51 o 
  -9   2   5        0.02       -4.64      5.80 o 
  -8   2   5        0.02        0.15      5.79 o 
  -7   2   5       83.29       90.79      7.36 o 
  -6   2   5       21.67       14.76      4.82 o 
  -5   2   5        1.53       -0.41      3.82 o 
  -4   2   5      547.22      495.30     17.65 o 
  -3   2   5      216.07      213.02      5.48 o 
  -2   2   5       35.55       32.01      3.13 o 
  -1   2   5        0.35       -1.75      2.57 o 
   0   2   5      384.59      372.92      7.19 o 
   1   2   5       13.81       14.38      6.65 o 
   2   2   5       12.81       26.29      7.89 o 
   3   2   5       76.37       64.09      9.12 o 
   4   2   5       15.12       11.75      7.04 o 
   5   2   5       47.94       36.10      9.28 o 
   6   2   5        1.08       12.68     10.20 o 
   7   2   5       28.95       16.39      8.27 o 
 -12   3   5        1.63       -4.64      5.88 o 
 -11   3   5       10.87        4.25      6.73 o 
 -10   3   5        0.31       -0.15      6.65 o 
  -9   3   5      583.91      633.55     24.35 o 
  -8   3   5       23.36       28.22      6.59 o 
  -7   3   5       14.25       12.67      5.88 o 
  -6   3   5      100.20      103.39      7.24 o 
  -5   3   5      831.69      891.94     18.01 o 
  -4   3   5      376.28      366.72     20.53 o 
  -3   3   5        2.01       -1.38      2.62 o 
  -2   3   5        4.71        7.94      3.03 o 
  -1   3   5      482.71      515.51     20.50 o 
   0   3   5      535.63      580.21     18.79 o 
   1   3   5        5.95       -2.01      5.18 o 
   2   3   5       12.50       11.98      6.73 o 
   3   3   5      550.11      550.37     23.42 o 
   4   3   5       60.20       58.45      9.35 o 
   5   3   5       36.44       33.40      8.58 o 
   6   3   5        0.03        1.47      6.80 o 
   7   3   5       13.44       15.31     10.98 o 
 -12   4   5        0.21        9.97      9.74 o 
 -11   4   5        3.38       -5.64      8.66 o 
 -10   4   5        7.33        8.04      9.51 o 
  -9   4   5        0.91        6.21      5.43 o 
  -8   4   5       20.44       21.65      6.35 o 
  -7   4   5        7.20        4.77      5.59 o 
  -6   4   5      245.95      254.71     15.93 o 
  -5   4   5       21.78       15.80      6.11 o 
  -4   4   5        5.15        5.06      5.95 o 
  -3   4   5        7.94        7.29      3.99 o 
  -2   4   5      271.05      277.42     11.25 o 
  -1   4   5      162.65      163.26      7.93 o 
   0   4   5      216.58      217.25      9.36 o 
   1   4   5      114.06      115.04     11.36 o 
   2   4   5       35.89       24.58      8.74 o 
   3   4   5      195.69      169.39     14.61 o 
   4   4   5       90.24       85.43     12.60 o 
   5   4   5        2.85       -3.40      6.57 o 
   6   4   5       52.55       49.48     12.37 o 
 -12   5   5        5.03        2.01      9.35 o 
 -11   5   5        7.86       15.77      9.82 o 
 -10   5   5        3.29        5.63      5.13 o 
  -9   5   5        8.26        4.54      6.55 o 
  -8   5   5       16.84       18.59      6.07 o 
  -7   5   5       12.00       11.33      5.79 o 
  -6   5   5      137.14      138.15      9.21 o 
  -5   5   5       21.92       26.53      8.85 o 
  -4   5   5       92.23       99.42      9.66 o 
  -3   5   5       13.96       18.94      4.66 o 
  -2   5   5        0.04        0.40      3.69 o 
  -1   5   5        6.74        5.38      4.42 o 
   0   5   5      279.36      262.43     10.73 o 
   1   5   5       53.47       54.57      5.98 o 
   2   5   5       21.41       22.07      8.08 o 
   3   5   5        0.34       -8.43      5.64 o 
   4   5   5        5.87       13.14      9.90 o 
   5   5   5        4.18        6.18     10.05 o 
 -11   6   5        0.49        5.49      8.97 o 
 -10   6   5        0.96        4.59      5.92 o 
  -9   6   5        3.05       10.94      5.46 o 
  -8   6   5        1.57        2.71      4.83 o 
  -7   6   5        0.94        8.52      5.35 o 
  -6   6   5      404.58      421.57     14.63 o 
  -5   6   5       12.45       10.18      5.37 o 
  -4   6   5      463.53      517.19     19.95 o 
  -3   6   5       50.45       39.81     10.13 o 
  -2   6   5       35.53       30.69      8.97 o 
  -1   6   5       36.00       43.92      6.05 o 
   0   6   5        0.25        0.74      3.96 o 
   1   6   5       58.81       63.46      8.04 o 
   2   6   5      234.57      241.03     11.72 o 
   3   6   5       36.71       33.39      5.67 o 
   4   6   5       25.34       34.15      5.87 o 
 -11   7   5        0.19        0.70      9.51 o 
 -10   7   5        1.00       -2.67      9.12 o 
  -9   7   5        0.01        1.05      6.53 o 
  -8   7   5      119.71      121.34     10.45 o 
  -7   7   5       88.85       75.23      7.69 o 
  -6   7   5        2.04        7.85      4.66 o 
  -5   7   5        5.40        2.42      5.68 o 
  -4   7   5        9.73        4.56      8.66 o 
  -3   7   5        6.58        1.16      7.50 o 
  -2   7   5       17.41       18.63      7.04 o 
  -1   7   5        1.83        6.88      7.04 o 
   0   7   5       15.29        1.28      4.07 o 
   1   7   5       28.29       24.97      6.19 o 
   2   7   5       13.83       11.94      5.80 o 
 -10   8   5        5.65       10.49      5.66 o 
  -9   8   5      100.96      113.45     10.38 o 
  -8   8   5      126.78      132.65     10.51 o 
  -7   8   5        0.47        2.43      6.15 o 
  -6   8   5        4.83       11.67     10.05 o 
  -5   8   5        0.26        0.08      8.97 o 
  -4   8   5        0.03       -1.01      6.65 o 
  -3   8   5       12.00       19.87      9.59 o 
  -2   8   5        0.07        2.16      7.27 o 
  -1   8   5       63.43       70.89     11.75 o 
   0   8   5       87.84       90.53     12.29 o 
   1   8   5       61.03       66.87     11.06 o 
  -8   9   5        2.10       -0.66      6.42 o 
  -7   9   5       23.11       14.69     10.82 o 
  -6   9   5        8.25        7.27      8.04 o 
  -5   9   5       13.66       16.31     10.20 o 
  -4   9   5        0.15       -0.62      8.81 o 
  -3   9   5        0.12       -3.17      8.43 o 
  -2   9   5        2.66       -0.62      6.26 o 
  -1 -12   6       14.34       13.87      5.71 o 
   0 -12   6       38.00       43.62      7.71 o 
   1 -12   6        0.01       -7.04      6.18 o 
   2 -12   6        0.65       -3.40      9.51 o 
   3 -12   6       36.86       43.45     10.28 o 
   4 -12   6        7.42       15.31      8.58 o 
   6 -12   6       24.71       20.80      7.11 o 
  -4 -11   6       15.89       24.04      8.35 o 
  -3 -11   6       39.45       37.42      7.92 o 
  -2 -11   6       31.88       29.69      6.53 o 
  -1 -11   6        5.63        8.35      5.16 o 
   0 -11   6       24.31       19.11      6.29 o 
   1 -11   6      122.39      120.45     15.00 o 
   2 -11   6        0.26        3.63      7.34 o 
   3 -11   6        0.10       13.14     10.67 o 
   4 -11   6        1.15        2.24      9.90 o 
   5 -11   6        7.28       -0.62      4.02 o 
   6 -11   6       12.91        3.71      7.58 o 
   7 -11   6       12.17       12.21      8.81 o 
  -5 -10   6       21.19       22.20      5.76 o 
  -4 -10   6        0.78        3.34      4.85 o 
  -3 -10   6       13.38       13.68      4.89 o 
  -2 -10   6       68.28       76.48      8.39 o 
  -1 -10   6        0.02       -0.72      4.49 o 
   0 -10   6       13.82        5.18      8.66 o 
   1 -10   6       18.29       28.45     10.20 o 
   2 -10   6        0.10        3.48      6.73 o 
   3 -10   6       48.66       48.40     11.91 o 
   4 -10   6        0.52       -2.63      6.73 o 
   5 -10   6        0.33      -12.52      8.89 o 
   6 -10   6        1.39        1.16      6.18 o 
   7 -10   6        0.38       -0.54      8.43 o 
   8 -10   6       31.59       37.73      9.28 o 
  -6  -9   6       89.63       79.91     24.70 o 
  -5  -9   6       22.65       24.25      5.74 o 
  -4  -9   6        0.32       -0.52      4.73 o 
  -3  -9   6        0.50        4.09      5.07 o 
  -2  -9   6      338.76      337.07     19.95 o 
  -1  -9   6      359.18      332.66     18.79 o 
   0  -9   6       72.71       87.21     11.21 o 
   1  -9   6       46.31       39.58      8.81 o 
   2  -9   6      184.76      193.89     15.08 o 
   3  -9   6        2.41       12.14      9.82 o 
   4  -9   6       38.88       63.08     10.28 o 
   5  -9   6      144.93      174.02     14.46 o 
   6  -9   6       58.32       44.84      9.12 o 
   7  -9   6       18.26       19.25      7.73 o 
   8  -9   6       11.64       16.89      5.81 o 
   9  -9   6       11.19       17.48      5.83 o 
  -7  -8   6        5.90        1.26      4.35 o 
  -6  -8   6       39.19       36.63      6.74 o 
  -5  -8   6       20.64       23.93      8.23 o 
  -4  -8   6       20.70       25.82      4.43 o 
  -3  -8   6       38.32       38.16      6.26 o 
  -2  -8   6      363.50      353.28     13.03 o 
  -1  -8   6       66.90       69.28      7.10 o 
   0  -8   6      102.78      100.97     11.06 o 
   1  -8   6      127.76      157.25     12.91 o 
   2  -8   6        4.81       -1.16      8.97 o 
   3  -8   6        5.07       -2.24      6.57 o 
   4  -8   6        5.58        2.16      7.11 o 
   5  -8   6       29.91       40.74      8.97 o 
   6  -8   6      233.47      225.36     16.78 o 
   7  -8   6       75.24       60.22     11.36 o 
   8  -8   6        6.75       15.19      5.14 o 
   9  -8   6       12.18       11.75      6.24 o 
  -8  -7   6       12.48       15.11      6.69 o 
  -7  -7   6        5.23        7.80      5.32 o 
  -6  -7   6       87.84       91.12      8.73 o 
  -5  -7   6      118.87      120.73      9.12 o 
  -4  -7   6       46.41       44.81      6.40 o 
  -3  -7   6        1.19       -0.92      3.32 o 
  -2  -7   6      363.02      388.97     35.68 o 
  -1  -7   6      215.22      193.00      9.59 o 
   0  -7   6      153.98      156.78     13.14 o 
   1  -7   6       27.04       26.59      9.20 o 
   2  -7   6       30.43       22.50      8.81 o 
   3  -7   6      690.15      701.74     23.81 o 
   4  -7   6       16.60       17.16      7.65 o 
   5  -7   6       22.36       32.93     10.05 o 
   6  -7   6       54.84       53.27      8.89 o 
   7  -7   6       59.98       51.03     13.30 o 
   8  -7   6        2.49       -2.18      4.52 o 
   9  -7   6       16.28       12.85      6.49 o 
  -9  -6   6        3.76        5.59      6.16 o 
  -8  -6   6       20.43       19.24      5.75 o 
  -7  -6   6        3.03        6.47      4.86 o 
  -6  -6   6       14.52       20.38      5.54 o 
  -5  -6   6       96.50       85.37      7.47 o 
  -4  -6   6      407.51      426.10     20.33 o 
  -3  -6   6       55.31       61.97      6.30 o 
  -2  -6   6      242.58      197.29     12.68 o 
  -1  -6   6      105.66       98.65     10.28 o 
   0  -6   6       48.41       54.43      8.27 o 
   1  -6   6      210.26      221.96     13.37 o 
   2  -6   6       52.56       54.04      7.96 o 
   3  -6   6      216.75      229.53     14.53 o 
   4  -6   6       86.41       84.89     11.36 o 
   5  -6   6      108.98      111.09     10.75 o 
   6  -6   6       35.17       34.66      9.20 o 
   7  -6   6       88.28       83.36      7.94 o 
   8  -6   6        1.89        0.84      4.58 o 
   9  -6   6        0.50        5.49      7.04 o 
 -10  -5   6        0.52        0.34      5.64 o 
  -9  -5   6       12.78        9.95      6.07 o 
  -8  -5   6       14.46       17.31      6.14 o 
  -7  -5   6      201.12      183.36      9.72 o 
  -6  -5   6       59.15       58.59      6.46 o 
  -5  -5   6        3.57        2.86      5.41 o 
  -4  -5   6      691.52      635.82     15.09 o 
  -3  -5   6        1.47        0.96      4.72 o 
  -2  -5   6      205.79      211.83     12.45 o 
  -1  -5   6      154.27      150.51     25.13 o 
   0  -5   6      153.14      173.33     11.44 o 
   1  -5   6      109.09      102.28      9.97 o 
   2  -5   6       20.87       25.43      6.11 o 
   3  -5   6       31.92       26.83      6.42 o 
   4  -5   6      473.15      509.01     19.48 o 
   5  -5   6      337.39      328.85     21.41 o 
   6  -5   6        0.84       -3.31      4.41 o 
   7  -5   6        5.81        1.08      5.08 o 
   8  -5   6       48.05       51.10     11.13 o 
   9  -5   6        0.59       -1.55      6.03 o 
 -10  -4   6        0.45        4.10      8.43 o 
  -9  -4   6        0.01        4.68      5.75 o 
  -8  -4   6      436.28      453.20     14.70 o 
  -7  -4   6       55.10       52.56      6.23 o 
  -6  -4   6      124.18      113.18      7.97 o 
  -5  -4   6      399.51      342.06     23.50 o 
  -4  -4   6      458.91      469.23     12.09 o 
  -3  -4   6      374.76      401.92     17.27 o 
  -2  -4   6       14.59       15.38      6.80 o 
  -1  -4   6      137.47      127.95     10.20 o 
   0  -4   6       57.38       69.27      8.81 o 
   1  -4   6      885.90      885.51     22.19 o 
   2  -4   6      143.79      180.21     11.13 o 
   3  -4   6      224.23      232.01     12.52 o 
   4  -4   6        8.28        7.66      5.39 o 
   5  -4   6        0.38       -3.92      4.88 o 
   6  -4   6        0.81       -1.63      4.29 o 
   7  -4   6       52.76       52.65     10.82 o 
   8  -4   6        3.31        0.54      6.34 o 
   9  -4   6       17.63       27.06     10.75 o 
 -11  -3   6       25.48       17.63      8.04 o 
 -10  -3   6       11.71        9.59      8.74 o 
  -9  -3   6        2.39        5.80      6.42 o 
  -8  -3   6       32.51       35.56      6.11 o 
  -7  -3   6      250.53      251.90     10.58 o 
  -6  -3   6       78.93       81.24      6.54 o 
  -5  -3   6       58.27       70.73      6.12 o 
  -4  -3   6       16.23       15.46      3.02 o 
  -3  -3   6      117.23      139.10      5.81 o 
  -2  -3   6     1630.57     1735.45     31.62 o 
  -1  -3   6      826.46      780.83     20.72 o 
   0  -3   6      602.27      668.28     60.30 o 
   1  -3   6      273.88      302.67     12.99 o 
   2  -3   6       73.36       84.27      6.96 o 
   3  -3   6      364.54      349.66     10.83 o 
   4  -3   6       18.68       24.69      5.17 o 
   5  -3   6       47.88       40.20     10.13 o 
   6  -3   6        2.05       -0.93      8.74 o 
   7  -3   6        0.25        2.71      8.35 o 
   8  -3   6      106.93      118.98     14.69 o 
   9  -3   6        6.27       -1.78      9.20 o 
 -11  -2   6       17.55       18.55      9.66 o 
 -10  -2   6       97.70      137.23     14.92 o 
  -9  -2   6      155.45      181.91     14.84 o 
  -8  -2   6      194.16      162.58     13.45 o 
  -7  -2   6        6.32        2.93      4.00 o 
  -6  -2   6      454.76      462.35     12.14 o 
  -5  -2   6        5.67        6.87      2.76 o 
  -4  -2   6      347.25      377.80      9.68 o 
  -3  -2   6      148.95      175.11      7.23 o 
  -2  -2   6       84.72      123.08      9.12 o 
  -1  -2   6     1100.66     1035.95     22.11 o 
   0  -2   6        0.84        3.17      4.64 o 
   1  -2   6      163.12      196.75      9.90 o 
   2  -2   6       10.95       17.18      4.05 o 
   3  -2   6      190.49      190.25      7.96 o 
   4  -2   6       34.99       47.31     10.05 o 
   5  -2   6       65.18       68.88     10.13 o 
   6  -2   6       84.80       72.21     10.44 o 
   7  -2   6       14.89       10.13      6.80 o 
   8  -2   6       15.76        3.48      7.11 o 
   9  -2   6        1.15       -0.15     10.20 o 
 -11  -1   6       33.83       48.78     10.36 o 
 -10  -1   6       90.90       84.65     11.67 o 
  -9  -1   6        4.72        7.81      8.43 o 
  -8  -1   6       24.15       18.63      7.19 o 
  -7  -1   6       66.67       71.13      9.74 o 
  -6  -1   6       36.27       33.53      3.67 o 
  -5  -1   6       50.09       57.59      5.33 o 
  -4  -1   6      298.34      274.45      8.56 o 
  -3  -1   6     2220.58     2516.96     46.73 o 
  -2  -1   6      481.80      534.37     15.77 o 
  -1  -1   6       22.41       24.58      5.26 o 
   0  -1   6        1.56       -0.57      2.84 o 
   1  -1   6       88.23       71.52      4.72 o 
   2  -1   6       14.25       15.86      3.65 o 
   3  -1   6        2.08        7.73      7.89 o 
   4  -1   6       53.02       51.57     10.28 o 
   5  -1   6       73.69       51.72      9.28 o 
   6  -1   6      186.84      164.21     14.84 o 
   7  -1   6       15.88       16.54      7.89 o 
   8  -1   6        0.42        6.34      9.66 o 
 -12   0   6       34.26       32.32     11.13 o 
 -11   0   6       30.79       27.68      8.43 o 
 -10   0   6        0.20        3.87      8.66 o 
  -9   0   6       11.04        0.46      6.42 o 
  -8   0   6        4.89       69.97     11.67 o 
  -7   0   6       52.58       54.66      6.02 o 
  -6   0   6      100.29      103.49      6.81 o 
  -5   0   6        4.41        8.42      3.89 o 
  -4   0   6        0.06        0.11      3.30 o 
  -3   0   6        0.02       -4.31      2.87 o 
  -2   0   6       63.55       65.83      4.87 o 
  -1   0   6      207.26      210.92      6.96 o 
   0   0   6        9.81       12.37      3.28 o 
   1   0   6      136.99      140.51      5.84 o 
   2   0   6        8.96        5.26      5.18 o 
   3   0   6      140.00      141.94     12.91 o 
   4   0   6       28.73       31.23      9.20 o 
   5   0   6      103.28       80.40     12.14 o 
   6   0   6        1.90        9.74      7.19 o 
   7   0   6        3.05       -6.80      8.66 o 
   8   0   6       16.92       38.35     10.28 o 
 -12   1   6        2.08        1.01      6.80 o 
 -11   1   6       12.63        3.40      6.73 o 
  -9   1   6       87.42       99.50     11.83 o 
  -8   1   6      155.83      183.97     10.21 o 
  -7   1   6       15.04       17.71      5.82 o 
  -6   1   6      240.92      262.97     10.27 o 
  -5   1   6        0.24       -2.19      3.83 o 
  -4   1   6      637.78      663.04     21.79 o 
  -3   1   6      117.38      136.94      5.01 o 
  -2   1   6       58.35       58.97      5.21 o 
  -1   1   6     1522.41     1722.11     44.69 o 
   0   1   6       45.77       43.58      4.02 o 
   1   1   6       79.47       77.39      8.04 o 
   2   1   6        1.24        5.41      6.80 o 
   3   1   6      189.68      193.12     13.45 o 
   4   1   6       66.79       75.92     10.13 o 
   5   1   6        2.47       -7.27      5.57 o 
   6   1   6        2.45        3.63      6.96 o 
   7   1   6       16.38       22.96      9.28 o 
 -12   2   6       12.59       19.95     10.05 o 
 -11   2   6        2.84        8.12      7.27 o 
 -10   2   6       57.88       75.92     12.83 o 
  -9   2   6       40.58       36.64      6.40 o 
  -8   2   6       13.82       15.86      6.41 o 
  -7   2   6        0.42        0.13      4.73 o 
  -6   2   6       85.57       98.75      7.53 o 
  -5   2   6        0.40       -1.22      4.14 o 
  -4   2   6      115.59      118.69      6.75 o 
  -3   2   6        1.40        1.35      2.60 o 
  -2   2   6       30.07       28.29      3.29 o 
  -1   2   6       60.72       52.44      3.91 o 
   0   2   6        5.31        2.63      4.41 o 
   1   2   6      222.04      191.65     11.91 o 
   2   2   6       48.88       30.61      6.96 o 
   3   2   6       72.76       62.00     10.82 o 
   4   2   6       34.70       39.51      8.50 o 
   5   2   6       14.00       18.48     10.13 o 
   6   2   6       14.86       23.35      8.97 o 
   7   2   6        0.20       -9.28      6.18 o 
 -12   3   6        8.47       17.47      8.50 o 
 -11   3   6       23.12       23.81      8.50 o 
 -10   3   6       49.19       43.93      7.11 o 
  -9   3   6        1.38       -8.04      5.91 o 
  -8   3   6      160.58      179.65     10.37 o 
  -7   3   6       10.50       13.54      5.05 o 
  -6   3   6        4.45        7.25      6.00 o 
  -5   3   6       27.12       23.59      5.85 o 
  -4   3   6      167.85      165.39      8.54 o 
  -3   3   6      211.66      221.40     14.50 o 
  -2   3   6      142.09      120.95      5.15 o 
  -1   3   6      339.19      345.74     11.16 o 
   0   3   6       21.99       14.30      5.49 o 
   1   3   6      344.42      333.82     16.47 o 
   2   3   6       40.92       41.90      8.43 o 
   3   3   6       83.14       91.53     11.13 o 
   4   3   6       27.97       52.96     11.44 o 
   5   3   6        2.51        7.04      9.20 o 
   6   3   6       40.11       37.65      9.90 o 
 -12   4   6       14.13        6.57      8.89 o 
 -11   4   6       28.90       37.42      9.74 o 
 -10   4   6        0.15       -2.51      5.51 o 
  -9   4   6        0.00       -5.67      5.28 o 
  -8   4   6        3.69        7.82      5.63 o 
  -7   4   6       35.50       29.94      6.42 o 
  -6   4   6       99.10      105.70      9.16 o 
  -5   4   6       92.93      103.32      8.04 o 
  -4   4   6      208.26      216.82     18.01 o 
  -3   4   6      235.27      224.55     12.33 o 
  -2   4   6        1.15       -4.56      7.50 o 
  -1   4   6        9.20        4.09      5.03 o 
   0   4   6       26.88       37.10      6.11 o 
   1   4   6       50.47       47.06      6.00 o 
   2   4   6       57.25       43.29      9.51 o 
   3   4   6        6.46        3.79      8.35 o 
   4   4   6       60.12       65.25     10.75 o 
   5   4   6       23.43       14.84     10.36 o 
 -11   5   6       30.65       22.03      8.97 o 
 -10   5   6        0.61       -3.85      6.67 o 
  -9   5   6        4.60        6.49      5.47 o 
  -8   5   6        0.11       -2.28      4.62 o 
  -7   5   6       17.68       16.22      6.68 o 
  -6   5   6      113.97      100.92      8.52 o 
  -5   5   6      116.55      137.40      9.39 o 
  -4   5   6      129.47       92.65     35.49 o 
  -3   5   6       11.96        9.20      8.19 o 
  -2   5   6        5.15        5.72      6.11 o 
  -1   5   6        3.47       11.52      4.94 o 
   0   5   6        1.87        4.85      4.31 o 
   1   5   6       40.55       26.29      6.07 o 
   2   5   6        0.76        1.93      5.18 o 
   3   5   6       26.48       24.80      5.41 o 
   4   5   6       12.01       10.28      7.89 o 
 -11   6   6        0.49        0.54      6.30 o 
 -10   6   6       16.89       29.78      6.72 o 
  -9   6   6       19.40       20.08      6.84 o 
  -8   6   6        0.92       -0.17      5.60 o 
  -7   6   6       24.36       27.81      6.54 o 
  -6   6   6        3.06       11.55      5.49 o 
  -5   6   6        1.06       -6.49      5.95 o 
  -4   6   6        1.27        3.32      7.89 o 
  -3   6   6        0.01       -2.09      7.89 o 
  -2   6   6      110.42       89.06     10.59 o 
  -1   6   6       49.90       49.63      9.97 o 
   0   6   6        0.92        1.45      4.85 o 
   1   6   6        3.31        3.90      5.68 o 
   2   6   6       12.38        6.95      4.65 o 
   3   6   6        9.93       10.20      7.34 o 
 -10   7   6        6.92       14.13      6.18 o 
  -9   7   6        7.84        3.98      6.09 o 
  -8   7   6       39.64       39.72      6.98 o 
  -7   7   6       12.19       23.42      7.14 o 
  -6   7   6        5.44        1.08      7.04 o 
  -5   7   6        7.27        5.88      7.34 o 
  -4   7   6       16.71       16.24      7.65 o 
  -3   7   6       51.42       59.14     10.98 o 
  -2   7   6       31.25       34.63      9.74 o 
  -1   7   6        0.50       -3.87      6.57 o 
   0   7   6       19.38       28.76      8.74 o 
   1   7   6       27.26       23.50      8.58 o 
  -8   8   6       14.75       14.17      7.00 o 
  -7   8   6        0.03       -0.23     10.13 o 
  -6   8   6        2.43       -1.39      6.96 o 
  -5   8   6        0.02       -3.25      6.49 o 
  -4   8   6        0.27        1.47      6.57 o 
  -3   8   6        0.57       10.82      8.74 o 
  -2   8   6       14.38       24.35      7.81 o 
  -1   8   6       35.03       27.52      9.74 o 
  -1 -12   7       21.71       20.58      6.15 o 
   0 -12   7        3.49        4.02      7.65 o 
   1 -12   7       14.63       25.28     11.29 o 
   2 -12   7       16.22       20.02     11.36 o 
   3 -12   7       14.14        5.03      8.35 o 
   4 -12   7       25.37       21.03     11.91 o 
   5 -12   7       34.67        4.56      3.40 o 
  -3 -11   7       21.94       22.42      6.20 o 
  -2 -11   7       14.11       13.38      5.00 o 
  -1 -11   7        4.47        1.76      4.91 o 
   0 -11   7        0.23        0.54      8.81 o 
   1 -11   7       19.78       19.79     10.67 o 
   2 -11   7        0.87        2.86      7.27 o 
   3 -11   7       16.25       24.43     11.60 o 
   4 -11   7       85.02       98.49     15.31 o 
   5 -11   7        1.04       -5.26      9.74 o 
   6 -11   7        0.79        5.80      6.42 o 
   7 -11   7        0.00       -5.80      5.64 o 
  -5 -10   7       25.91       24.24      5.95 o 
  -4 -10   7       20.15       20.45      6.07 o 
  -3 -10   7       56.16       53.30      7.36 o 
  -2 -10   7       48.75       52.45     10.24 o 
  -1 -10   7        8.20       22.11     10.05 o 
   0 -10   7        0.45        2.71      6.65 o 
   1 -10   7        3.11        2.78      9.05 o 
   2 -10   7       35.14       23.19     10.98 o 
   3 -10   7       80.01       97.41     12.60 o 
   4 -10   7       54.35       45.38     10.44 o 
   5 -10   7       10.52       11.52      8.12 o 
   6 -10   7        8.84       13.22      9.28 o 
   7 -10   7        0.10       -5.88      8.89 o 
  -6  -9   7       26.87       28.20      6.04 o 
  -5  -9   7       28.77       31.41      5.54 o 
  -4  -9   7       13.98       11.11      4.84 o 
  -3  -9   7        1.95       -3.70      4.53 o 
  -2  -9   7       60.61       62.25      6.88 o 
  -1  -9   7      393.62      416.62     21.96 o 
   0  -9   7        1.92       -3.48      8.74 o 
   1  -9   7        0.79       -5.88      8.66 o 
   2  -9   7        8.61        5.80      7.42 o 
   3  -9   7       28.80       34.87      9.05 o 
   4  -9   7        3.71       12.83      8.04 o 
   5  -9   7        3.19       -2.63      9.35 o 
   6  -9   7       72.50       64.48     12.06 o 
   7  -9   7       31.52       37.03      9.12 o 
   8  -9   7        1.05        2.33      7.85 o 
  -7  -8   7        8.25        6.20      6.03 o 
  -6  -8   7       15.48       22.58      5.98 o 
  -5  -8   7       24.87       32.70      8.04 o 
  -4  -8   7        2.96        7.63      4.13 o 
  -3  -8   7        0.24       -0.26      4.48 o 
  -2  -8   7        2.28        2.99      4.59 o 
  -1  -8   7        5.59        0.31      9.20 o 
   0  -8   7       25.62       37.73      8.89 o 
   1  -8   7      225.59      243.29     16.31 o 
   2  -8   7       80.71       88.06     11.06 o 
   3  -8   7       39.02       37.73      8.81 o 
   4  -8   7       33.49       42.60     11.36 o 
   5  -8   7        0.06        7.19      9.43 o 
   6  -8   7      223.62      269.19     18.55 o 
   7  -8   7        9.73        2.24      6.12 o 
   8  -8   7        2.13       11.44      7.04 o 
  -8  -7   7       50.53       54.82      8.38 o 
  -7  -7   7        0.15        5.16      5.25 o 
  -6  -7   7       26.93       19.36      5.71 o 
  -5  -7   7        0.01        1.83      4.73 o 
  -4  -7   7      464.31      458.83     14.81 o 
  -3  -7   7     1077.63      980.13     27.83 o 
  -2  -7   7       32.67       43.22      9.12 o 
  -1  -7   7        1.70        2.71      8.58 o 
   0  -7   7      165.84      158.41     14.07 o 
   1  -7   7        4.67       16.85      7.27 o 
   2  -7   7        8.88        5.88      8.66 o 
   3  -7   7      177.26      167.38     13.30 o 
   4  -7   7       71.50       74.84     12.29 o 
   5  -7   7      116.67      118.90     13.14 o 
   6  -7   7       10.88       15.04      5.01 o 
   7  -7   7       55.12       57.05      7.96 o 
   8  -7   7        0.18       -1.70      6.65 o 
   9  -7   7        0.16        1.93      7.19 o 
  -9  -6   7        4.26        8.91      4.98 o 
  -8  -6   7       64.99       72.02      8.42 o 
  -7  -6   7       39.32       41.50      6.80 o 
  -6  -6   7       14.55       19.17      5.00 o 
  -5  -6   7        0.19       -3.02      4.40 o 
  -4  -6   7     1143.78     1120.29     30.15 o 
  -3  -6   7       18.03       13.37      4.98 o 
  -1  -6   7      162.67      171.78     14.46 o 
   0  -6   7        4.49       -1.16      5.88 o 
   1  -6   7      394.47      422.58     18.71 o 
   2  -6   7       46.74       61.15      8.66 o 
   3  -6   7        5.46        5.57      8.58 o 
   4  -6   7     1125.40     1302.83     33.40 o 
   5  -6   7       86.01       89.76     10.13 o 
   6  -6   7        3.79        1.92      5.59 o 
   7  -6   7        1.60        8.27      7.04 o 
   8  -6   7        7.34        7.73      7.27 o 
   9  -6   7       23.06       56.75     13.14 o 
 -10  -5   7       51.60       55.82     10.13 o 
  -9  -5   7        0.61       -4.24      4.63 o 
  -8  -5   7        1.20        7.27      5.81 o 
  -7  -5   7      134.68      134.89      8.39 o 
  -6  -5   7       32.07       25.96      4.84 o 
  -5  -5   7       44.05       45.30      6.73 o 
  -4  -5   7      121.77      125.02      9.35 o 
  -3  -5   7       36.94       26.75      6.80 o 
  -2  -5   7       76.96      103.44     11.13 o 
  -1  -5   7      298.95      286.70     25.05 o 
   0  -5   7        8.24       11.98      6.03 o 
   1  -5   7      208.33      211.98     12.83 o 
   2  -5   7       10.64       19.64      7.73 o 
   3  -5   7        0.54       -1.08      5.41 o 
   4  -5   7       10.20       10.20      6.18 o 
   5  -5   7       89.02       86.81      8.17 o 
   6  -5   7        2.88        7.58      8.81 o 
   7  -5   7      121.86      141.32     15.15 o 
   8  -5   7       17.69       20.56      8.66 o 
   9  -5   7        7.45        3.71      9.43 o 
 -10  -4   7        3.61       10.51      6.88 o 
  -9  -4   7       31.82       19.40      7.34 o 
  -8  -4   7       33.08       30.20      5.79 o 
  -7  -4   7      213.53      214.48     11.52 o 
  -6  -4   7      745.19      695.48     22.96 o 
  -5  -4   7       75.47       68.58      6.20 o 
  -4  -4   7       41.59       42.68      8.66 o 
  -3  -4   7      165.23      151.31      6.40 o 
  -2  -4   7       48.66       48.32      8.66 o 
  -1  -4   7       59.02       63.70      8.04 o 
   0  -4   7        4.83        3.09      5.18 o 
   1  -4   7      158.98      167.69     10.75 o 
   2  -4   7      756.22      774.10     21.57 o 
   3  -4   7      153.58      139.47     10.98 o 
   4  -4   7      109.85      112.81      7.85 o 
   5  -4   7      135.54      107.38     11.91 o 
   6  -4   7        0.01        0.85      8.50 o 
   7  -4   7        1.58        6.34      7.42 o 
   8  -4   7        7.70        2.24      9.35 o 
 -11  -3   7        1.42        1.16      6.88 o 
 -10  -3   7        2.69        4.95      8.97 o 
  -9  -3   7       55.27       42.29     10.82 o 
  -8  -3   7       17.47       17.01      7.58 o 
  -7  -3   7        0.01        1.92      4.36 o 
  -6  -3   7      208.77      198.84     10.40 o 
  -5  -3   7        0.00        2.32      5.49 o 
  -4  -3   7       41.82       36.32      4.14 o 
  -3  -3   7      200.47      185.37      7.11 o 
  -2  -3   7      277.69      311.33     14.92 o 
  -1  -3   7       74.43       64.55      7.34 o 
   0  -3   7       61.10       56.25      5.92 o 
   1  -3   7      148.63      174.26     11.13 o 
   2  -3   7       48.35       54.98      5.96 o 
   3  -3   7        0.04       19.06     18.86 o 
   4  -3   7        0.81       -0.15      6.26 o 
   5  -3   7      189.12      185.31     15.85 o 
   6  -3   7        3.19       -3.94      6.80 o 
   7  -3   7        0.02       -6.88      6.26 o 
   8  -3   7        0.22        3.09      9.66 o 
 -11  -2   7       28.91       26.21     10.51 o 
 -10  -2   7       47.14       30.23      8.50 o 
  -9  -2   7       23.40       17.32      7.58 o 
  -8  -2   7       56.26       63.16     11.29 o 
  -7  -2   7       63.98      128.57     13.14 o 
  -6  -2   7       26.48       27.75      6.96 o 
  -5  -2   7        0.02       -2.15      3.34 o 
  -4  -2   7       74.62       89.14      5.90 o 
  -3  -2   7      213.36      227.53      8.28 o 
  -2  -2   7       28.23       26.75      6.49 o 
  -1  -2   7      229.18      230.46     11.21 o 
   0  -2   7       64.78       80.65      5.84 o 
   1  -2   7       76.67       74.59      5.80 o 
   2  -2   7        2.07       -0.06      3.84 o 
   3  -2   7      115.12      128.10     11.75 o 
   4  -2   7       63.55       77.93     11.83 o 
   5  -2   7      301.83      302.44     19.33 o 
   6  -2   7      136.09      122.61     13.22 o 
   7  -2   7       46.68       43.14     11.21 o 
   8  -2   7        0.38        3.17      7.81 o 
 -11  -1   7        0.01       -7.04      8.58 o 
 -10  -1   7       39.40       49.01     10.20 o 
  -9  -1   7       90.80      115.04     13.07 o 
  -8  -1   7        0.28        3.32      6.80 o 
  -7  -1   7       33.92       30.77      8.19 o 
  -6  -1   7        0.06       18.55     13.84 o 
  -5  -1   7      428.64      413.62     17.12 o 
  -4  -1   7      124.24      124.97      6.77 o 
  -3  -1   7       52.52       57.41      5.99 o 
  -2  -1   7        0.11        1.86      5.18 o 
  -1  -1   7       10.57        6.02      3.73 o 
   0  -1   7      112.21      109.39      6.30 o 
   1  -1   7        1.86       -0.52      3.98 o 
   2  -1   7        4.17       -1.93      7.34 o 
   3  -1   7      160.94      155.78     14.15 o 
   4  -1   7       59.34       68.88      9.97 o 
   5  -1   7        0.13       13.37      9.20 o 
   6  -1   7       21.58       22.73      9.90 o 
   7  -1   7       10.49       23.42     10.90 o 
 -11   0   7       22.30       12.91      7.58 o 
 -10   0   7        0.13       -3.09      5.80 o 
  -9   0   7       32.72       32.16      8.43 o 
  -8   0   7       21.88        7.96      6.73 o 
  -7   0   7        3.13       -0.08      5.15 o 
  -6   0   7       31.78       39.14      5.51 o 
  -5   0   7      301.20      299.61     19.17 o 
  -4   0   7      193.04      202.23      8.57 o 
  -3   0   7      310.58      313.64      7.82 o 
  -2   0   7       93.13       99.93      6.76 o 
  -1   0   7      165.57      169.25      7.25 o 
   0   0   7       82.02      111.29      6.20 o 
   1   0   7        1.26       -8.66      6.57 o 
   2   0   7      327.16      322.07     16.93 o 
   3   0   7       66.65       67.03     11.13 o 
   4   0   7      355.50      343.26     19.10 o 
   5   0   7        0.65        3.56      6.65 o 
   6   0   7        0.64       -5.18      8.43 o 
   7   0   7       31.68       39.89     10.05 o 
 -12   1   7       38.68       41.44     10.20 o 
 -11   1   7        5.85        3.32      6.88 o 
 -10   1   7       70.98       62.00     10.90 o 
  -9   1   7      108.33      118.52     14.23 o 
  -8   1   7       31.25       34.26      6.14 o 
  -7   1   7       43.90       56.66      6.73 o 
  -6   1   7        2.60        1.64      4.49 o 
  -5   1   7      224.29      236.51     10.06 o 
  -4   1   7        4.27        1.92      3.81 o 
  -3   1   7       31.28       33.10      3.87 o 
  -2   1   7        9.40        7.98      3.30 o 
  -1   1   7        5.22        5.10      3.51 o 
   0   1   7      113.79      119.44     10.20 o 
   1   1   7       36.25       35.72      6.88 o 
   2   1   7      286.44      270.51     16.08 o 
   3   1   7        3.02        1.86      8.19 o 
   4   1   7       37.92       33.63      9.97 o 
   5   1   7       44.02       67.49     11.98 o 
   6   1   7       34.63       19.02     10.67 o 
 -11   2   7        0.24        3.48      7.11 o 
 -10   2   7        7.36        9.05      7.27 o 
  -9   2   7        4.10        3.70      5.20 o 
  -8   2   7        0.25       -2.68      4.57 o 
  -7   2   7       18.43       28.81      6.64 o 
  -6   2   7      101.47       94.64      8.97 o 
  -5   2   7       19.68       22.24      5.03 o 
  -4   2   7        9.72       11.98      4.36 o 
  -3   2   7       59.00       55.64      8.50 o 
  -2   2   7       14.90       27.86     15.06 o 
  -1   2   7       19.13       16.37      5.09 o 
   0   2   7      434.43      416.00     17.47 o 
   1   2   7        5.22        2.71      7.19 o 
   2   2   7       79.25       66.87     10.28 o 
   3   2   7        0.49        1.39      7.81 o 
   4   2   7        4.65       11.67      7.19 o 
   5   2   7       36.40       39.97     11.44 o 
   6   2   7        0.00       -9.35      9.82 o 
 -11   3   7       11.62       12.52      9.82 o 
 -10   3   7       44.35       51.99      8.15 o 
  -9   3   7        2.27        3.92      5.57 o 
  -8   3   7        0.87       -4.01      5.41 o 
  -7   3   7        2.54        5.37      5.85 o 
  -6   3   7       41.11       46.63      7.14 o 
  -5   3   7       74.21       85.06      7.73 o 
  -4   3   7        0.40        1.03      4.10 o 
  -3   3   7        4.78        2.63      3.71 o 
  -2   3   7       12.63       12.76      6.65 o 
  -1   3   7       11.75        8.44      4.98 o 
   0   3   7       36.95       35.06      5.74 o 
   1   3   7       11.48        8.97      7.27 o 
   2   3   7       25.46       22.19      7.65 o 
   3   3   7      189.74      199.61     17.16 o 
   4   3   7        6.74        2.86      9.28 o 
   5   3   7        0.55       -7.89      8.50 o 
 -11   4   7        0.08        4.90      5.88 o 
 -10   4   7       23.83       24.45      6.92 o 
  -9   4   7       10.37       16.84      6.20 o 
  -8   4   7        0.21        2.34      4.58 o 
  -7   4   7       14.64       11.89      5.48 o 
  -6   4   7       34.64       31.76      6.18 o 
  -5   4   7      230.37      213.09     10.26 o 
  -4   4   7       12.83       11.52      7.11 o 
  -3   4   7       10.30        9.43      6.49 o 
  -2   4   7       71.93       65.64     10.59 o 
  -1   4   7        7.24        3.87      5.64 o 
   0   4   7        2.53        0.39      4.07 o 
   1   4   7        2.10        4.15      4.36 o 
   2   4   7       16.16       20.80      8.97 o 
   3   4   7       37.11       33.17     10.28 o 
   4   4   7        1.31       -0.08      6.80 o 
 -11   5   7       24.22       29.67     10.59 o 
 -10   5   7        7.68        3.03      7.15 o 
  -9   5   7        8.75        8.08      5.43 o 
  -8   5   7        0.39        5.55      6.92 o 
  -7   5   7       56.96       62.94      7.80 o 
  -6   5   7       30.41       24.46      5.93 o 
  -5   5   7        3.74       -0.54      6.65 o 
  -4   5   7        1.30       -1.55      8.19 o 
  -3   5   7       25.00       23.58      7.19 o 
  -2   5   7       59.15       55.59      9.28 o 
  -1   5   7        6.09        6.49      5.88 o 
   0   5   7       19.25       21.80      8.27 o 
   1   5   7       87.16       87.42      8.01 o 
   2   5   7       16.08       23.01      7.92 o 
   3   5   7        3.53        9.37      7.07 o 
 -10   6   7       10.43       11.26      7.08 o 
  -9   6   7        2.08       -3.02      5.64 o 
  -8   6   7       36.07       33.83      8.21 o 
  -7   6   7        0.22        2.46      5.57 o 
  -6   6   7        6.71        6.11      7.58 o 
  -5   6   7       47.84       37.03      9.28 o 
  -4   6   7       33.41       31.70      8.19 o 
  -3   6   7       62.64       60.69     10.28 o 
  -2   6   7        1.31       -1.86      4.87 o 
  -1   6   7        5.21        6.96      6.03 o 
   0   6   7        8.02       10.75      6.11 o 
   1   6   7        2.65        5.10      5.41 o 
  -9   7   7       18.69       33.56      8.64 o 
  -8   7   7        0.07       -1.09      4.81 o 
  -7   7   7        8.48        3.63      7.50 o 
  -6   7   7        8.01       13.61      8.04 o 
  -5   7   7        0.79       -0.23      6.65 o 
  -4   7   7       22.38       22.42      9.51 o 
  -3   7   7       24.53       19.64      9.28 o 
  -2   7   7       22.49       30.15      9.66 o 
  -1   7   7       23.77       25.36      7.58 o 
  -6   8   7       46.30       36.88     11.83 o 
  -5   8   7       26.71       25.43     10.90 o 
  -4   8   7        6.24        7.73      9.20 o 
  -1 -12   8       42.21       51.41     12.68 o 
   0 -12   8       11.77       10.90      8.35 o 
   1 -12   8       44.98       49.63     11.52 o 
   2 -12   8        0.23       -4.56      7.65 o 
   3 -12   8       20.47       26.29     12.60 o 
   4 -12   8        0.35       -7.34      7.73 o 
  -3 -11   8       21.12       25.38      6.85 o 
  -2 -11   8        1.80        8.12      9.28 o 
  -1 -11   8        6.34        2.24      7.11 o 
   0 -11   8        0.67       13.30      7.96 o 
   1 -11   8        1.79       -2.09      7.34 o 
   2 -11   8       34.04       41.75     12.76 o 
   3 -11   8        0.00        0.77     10.90 o 
   4 -11   8        0.00       -2.24     10.82 o 
   5 -11   8        2.83       -3.87     10.36 o 
   6 -11   8        0.02        3.17      6.57 o 
  -5 -10   8       28.71       34.90      7.91 o 
  -4 -10   8       46.13       51.40      7.62 o 
  -3 -10   8       24.45       22.88      5.50 o 
  -2 -10   8       16.98       33.55     10.67 o 
  -1 -10   8       28.98       35.95      9.35 o 
   0 -10   8       42.79       42.98     11.98 o 
   1 -10   8       32.57       19.95      8.58 o 
   2 -10   8       10.92        3.56      7.89 o 
   3 -10   8      224.17      270.35     20.26 o 
   4 -10   8        0.68        8.58      8.43 o 
   5 -10   8       11.89       20.41      9.05 o 
   6 -10   8        0.00        1.08      8.89 o 
   7 -10   8       12.13        5.88      9.51 o 
  -6  -9   8       21.16       17.21      8.47 o 
  -5  -9   8       25.76       19.35      5.76 o 
  -4  -9   8       61.45       61.71      7.24 o 
  -3  -9   8       33.78       34.50      7.46 o 
  -2  -9   8       16.71       13.76      7.73 o 
  -1  -9   8       37.51       34.87     10.59 o 
   0  -9   8        0.15       -3.02      6.49 o 
   1  -9   8       48.41       37.50     11.21 o 
   2  -9   8       39.98       28.14      8.74 o 
   3  -9   8        1.47        3.17      7.27 o 
   4  -9   8       15.07        9.59     10.75 o 
   5  -9   8       20.03       19.10     10.51 o 
   6  -9   8        1.45       -6.42      6.34 o 
   7  -9   8        0.02        9.81      5.99 o 
  -7  -8   8       42.34       59.19      8.01 o 
  -6  -8   8       22.85       28.99      6.31 o 
  -5  -8   8       80.32       81.88      8.77 o 
  -4  -8   8       70.64       69.73      6.27 o 
  -3  -8   8        3.87        6.18      6.73 o 
  -2  -8   8       61.58       61.00     10.20 o 
  -1  -8   8       34.47       34.48      8.89 o 
   0  -8   8       75.34       85.35     11.13 o 
   1  -8   8       22.86       21.34      8.19 o 
   2  -8   8      214.79      227.99     17.09 o 
   3  -8   8      115.04      113.65     12.52 o 
   4  -8   8       42.27       48.16     10.05 o 
   5  -8   8       35.53       49.09      9.74 o 
   6  -8   8        9.34        9.12      7.27 o 
   7  -8   8        3.10       13.76      6.15 o 
   8  -8   8        6.29       11.36      9.82 o 
  -8  -7   8        9.06        9.96      5.70 o 
  -7  -7   8        0.03       -1.62      5.82 o 
  -6  -7   8        4.50        6.11      5.85 o 
  -5  -7   8       17.61       16.01      5.04 o 
  -4  -7   8      116.54       88.71      7.55 o 
  -3  -7   8      197.12      168.46     13.37 o 
  -2  -7   8        3.94        2.63      6.88 o 
  -1  -7   8       19.05       13.92      7.58 o 
   0  -7   8       61.73       61.77      9.82 o 
   1  -7   8      150.23      134.60     12.83 o 
   2  -7   8       12.53       14.61      7.34 o 
   3  -7   8       40.44       43.99     10.82 o 
   4  -7   8      206.17      209.28     15.38 o 
   5  -7   8       38.26       43.45      8.66 o 
   6  -7   8       24.03       22.10      6.41 o 
   7  -7   8       31.75       40.43      9.43 o 
   8  -7   8       14.92       25.82      9.20 o 
  -9  -6   8        4.35        0.31      6.42 o 
  -8  -6   8       29.63       36.22      6.80 o 
  -7  -6   8       25.23       30.10      6.11 o 
  -6  -6   8        6.02        0.16      4.72 o 
  -5  -6   8       67.61       66.72     10.71 o 
  -4  -6   8       16.32        5.72      8.74 o 
  -3  -6   8        4.40        2.55      8.35 o 
  -2  -6   8      308.84      332.97     20.64 o 
  -1  -6   8      135.94      130.89     13.76 o 
   0  -6   8       29.27       24.97      9.74 o 
   1  -6   8        1.45        2.01      6.18 o 
   2  -6   8      265.97      278.47     15.85 o 
   3  -6   8      170.38      196.68     15.23 o 
   4  -6   8      256.81      240.82     15.54 o 
   5  -6   8       57.86       43.41     10.90 o 
   6  -6   8        5.67        7.81      9.12 o 
   7  -6   8        9.30       11.98      7.81 o 
   8  -6   8        2.69       15.54     10.44 o 
  -9  -5   8        0.89       -2.01      7.96 o 
  -8  -5   8        4.32        2.34      5.40 o 
  -7  -5   8       52.36       57.02      6.68 o 
  -6  -5   8      287.15      268.11     11.45 o 
  -5  -5   8      473.21      405.74     13.24 o 
  -4  -5   8        0.05       -7.19      8.04 o 
  -3  -5   8        1.39        4.87      6.18 o 
  -2  -5   8      188.92      194.90     14.30 o 
  -1  -5   8        0.07       -0.31      4.03 o 
   0  -5   8       11.04        9.59      8.27 o 
   1  -5   8      753.92      767.76     24.43 o 
   2  -5   8      508.91      531.20     20.87 o 
   3  -5   8       59.98       59.45      8.66 o 
   4  -5   8        0.02       -1.33      5.74 o 
   5  -5   8      252.47      272.36     18.94 o 
   6  -5   8       17.70       10.28      7.50 o 
   7  -5   8       11.85       18.25     10.44 o 
   8  -5   8       10.86       18.40     11.36 o 
 -10  -4   8       15.76        9.97      7.34 o 
  -9  -4   8       11.76       19.25      9.51 o 
  -8  -4   8        0.06        2.86      6.18 o 
  -7  -4   8       56.01       46.40      6.68 o 
  -6  -4   8      640.36      619.56     23.46 o 
  -5  -4   8       60.15       68.19     10.51 o 
  -4  -4   8      102.46      121.14     12.29 o 
  -3  -4   8       33.78       25.59      7.04 o 
  -2  -4   8       92.97       86.90     10.75 o 
  -1  -4   8      263.17      240.43     14.46 o 
   0  -4   8       72.76       77.77      9.05 o 
   1  -4   8        0.52        2.24      6.73 o 
   2  -4   8      889.67      919.29     25.20 o 
   3  -4   8       12.98       11.45      5.30 o 
   4  -4   8       23.47       20.41      7.58 o 
   5  -4   8       52.48       46.85     11.21 o 
   6  -4   8        2.24        6.88      7.27 o 
   7  -4   8       40.15       47.93     10.51 o 
   8  -4   8        9.38       20.49     11.13 o 
 -10  -3   8        5.61       10.05      7.65 o 
  -9  -3   8       46.29       67.96     11.13 o 
  -8  -3   8       30.49       30.85      8.50 o 
  -7  -3   8       66.04       52.18      9.20 o 
  -6  -3   8      151.89      158.95     14.15 o 
  -5  -3   8       66.51       42.91      8.12 o 
  -4  -3   8      300.15      287.75     15.77 o 
  -3  -3   8       19.20       15.46      7.34 o 
  -2  -3   8       40.56       34.25      6.65 o 
  -1  -3   8       95.11      109.70     10.20 o 
   0  -3   8      258.76      278.55     14.38 o 
   1  -3   8       94.66       90.07      9.28 o 
   2  -3   8      290.49      303.33     13.37 o 
   3  -3   8      627.19      660.92     25.74 o 
   4  -3   8       13.97       10.44      7.27 o 
   5  -3   8        6.11        3.48      6.65 o 
   6  -3   8        1.00        6.73      7.04 o 
   7  -3   8        7.39        9.97     10.90 o 
 -11  -2   8        1.25       -1.31      8.43 o 
 -10  -2   8       42.61       52.65      9.97 o 
  -9  -2   8       17.48        9.12      6.57 o 
  -8  -2   8      423.33      406.42     20.95 o 
  -7  -2   8       71.28       73.21     10.36 o 
  -6  -2   8       68.09       83.26     10.67 o 
  -5  -2   8        3.96        2.87      3.71 o 
  -4  -2   8        7.34        7.63      4.15 o 
  -3  -2   8       23.07       18.46      4.10 o 
  -2  -2   8      115.67       90.99      8.74 o 
  -1  -2   8      241.03      249.94     13.45 o 
   0  -2   8       28.01       27.94      4.02 o 
   1  -2   8      166.12      174.88      8.15 o 
   2  -2   8      174.30      196.29     14.92 o 
   3  -2   8      369.46      390.41     19.87 o 
   4  -2   8      128.36      114.50     12.68 o 
   5  -2   8        4.99        1.31      8.58 o 
   6  -2   8       13.95        9.43      9.82 o 
   7  -2   8        0.20       -0.93      6.80 o 
 -11  -1   8       28.91       43.29     10.44 o 
 -10  -1   8        3.38       -2.01      8.74 o 
  -9  -1   8       18.01       21.03     10.13 o 
  -8  -1   8      224.37      237.73     16.93 o 
  -7  -1   8       10.35        9.90      6.57 o 
  -6  -1   8       64.04       64.90      6.38 o 
  -5  -1   8       16.95       21.35      4.76 o 
  -4  -1   8      381.45      396.19     18.32 o 
  -3  -1   8      203.41      196.08      8.72 o 
  -2  -1   8      103.96       97.41      8.27 o 
  -1  -1   8      139.50      130.76     13.26 o 
   0  -1   8      124.48      136.30     11.67 o 
   1  -1   8       66.69       55.28      9.90 o 
   2  -1   8       12.15       18.71      7.11 o 
   3  -1   8       10.23        3.94      8.27 o 
   4  -1   8       21.90       31.00      8.50 o 
   5  -1   8       11.18       13.30      7.19 o 
   6  -1   8        5.45        6.11      9.59 o 
 -11   0   8       11.72       15.54      9.90 o 
 -10   0   8        2.13        7.04      7.34 o 
  -9   0   8        5.94       -0.77      6.73 o 
  -8   0   8       15.95       29.84      9.90 o 
  -7   0   8       17.11       22.40      5.96 o 
  -6   0   8       93.41      101.27      8.09 o 
  -5   0   8       42.23       39.41      5.55 o 
  -4   0   8       18.26       18.63      5.00 o 
  -3   0   8       23.79       31.39      4.09 o 
  -2   0   8       77.27       75.64      5.71 o 
  -1   0   8      566.98      601.93     20.33 o 
   0   0   8      205.86      219.95     13.99 o 
   1   0   8      140.40      138.93     12.91 o 
   2   0   8       37.12       21.57      8.50 o 
   3   0   8      154.90      145.57     12.91 o 
   4   0   8       77.54       47.93     10.67 o 
   5   0   8        1.92        6.65      7.19 o 
   6   0   8        1.11        4.17      9.43 o 
 -11   1   8        3.66        7.81      9.20 o 
 -10   1   8        0.05        2.40      6.57 o 
  -9   1   8        0.48        0.23      6.26 o 
  -8   1   8        4.74       -3.55      5.33 o 
  -7   1   8        0.50        1.39      5.31 o 
  -6   1   8      107.48      109.73      8.50 o 
  -5   1   8       46.76       56.36      6.83 o 
  -4   1   8       82.15       96.13      8.23 o 
  -3   1   8        0.50       -2.03      4.43 o 
  -2   1   8       23.69       20.31      4.58 o 
  -1   1   8       14.14       13.99      6.57 o 
   0   1   8      268.71      268.19     15.46 o 
   1   1   8       41.24       39.74      8.74 o 
   2   1   8       37.61       29.15      8.97 o 
   3   1   8       33.31       40.59     10.28 o 
   4   1   8       53.57       50.72     11.13 o 
   5   1   8        6.19        2.47      9.28 o 
 -11   2   8       21.97       12.45      7.96 o 
 -10   2   8        0.19        2.01      8.89 o 
  -9   2   8       75.37       97.65      9.40 o 
  -8   2   8       53.08       51.57      7.71 o 
  -7   2   8       62.08       62.21      7.65 o 
  -6   2   8        3.54        8.27      4.98 o 
  -5   2   8       10.82        5.32      5.30 o 
  -4   2   8       56.43       49.81      5.95 o 
  -3   2   8        1.00       -2.55      7.27 o 
  -2   2   8       81.35       87.75     11.67 o 
  -1   2   8        1.05        1.88      4.26 o 
   0   2   8        2.01       -0.70      4.79 o 
   1   2   8      109.35      120.37     11.06 o 
   2   2   8       58.46       57.44      9.05 o 
   3   2   8       71.96       69.04     12.06 o 
   4   2   8        0.78       -2.24      6.42 o 
 -11   3   8        4.63        0.85      6.96 o 
 -10   3   8        0.01        2.89      5.78 o 
  -9   3   8        3.17        0.42      5.33 o 
  -8   3   8        0.95        5.33      5.44 o 
  -7   3   8        1.33        6.12      5.99 o 
  -6   3   8       57.74       61.15      6.99 o 
  -5   3   8       68.59       69.52      7.37 o 
  -4   3   8        1.95       -0.23      5.41 o 
  -3   3   8      122.66      129.18     12.21 o 
  -2   3   8        9.17       12.99      6.42 o 
  -1   3   8       12.17       12.91      6.49 o 
   0   3   8       48.21       40.96      5.55 o 
   1   3   8       86.42       78.78     10.28 o 
   2   3   8        5.30       -3.56      8.50 o 
   3   3   8        1.46       -6.34      6.18 o 
 -10   4   8        5.25        5.07      6.43 o 
  -9   4   8        0.19       -2.11      6.59 o 
  -8   4   8        0.14        2.21      6.33 o 
  -7   4   8        6.21       -0.89      5.16 o 
  -6   4   8        0.75        3.43      5.53 o 
  -5   4   8        1.03       -3.48      7.73 o 
  -4   4   8       16.11       15.85      8.58 o 
  -3   4   8       24.22       28.76      7.65 o 
  -2   4   8       16.96        9.12      7.58 o 
  -1   4   8       29.05       22.81      7.19 o 
   0   4   8       12.44       13.99      7.96 o 
   1   4   8       90.10       78.91      8.14 o 
   2   4   8        0.35        7.81      4.79 o 
 -10   5   8       12.23       14.45      7.76 o 
  -9   5   8        0.11       -1.22      5.45 o 
  -8   5   8       38.11       29.95      7.65 o 
  -7   5   8        0.21       -4.94      5.95 o 
  -6   5   8       11.46       10.51      9.82 o 
  -5   5   8        0.75        4.41      6.42 o 
  -4   5   8       61.70       56.13     10.13 o 
  -3   5   8       29.36       21.57      8.58 o 
  -2   5   8        1.02        3.56      5.80 o 
  -1   5   8       46.69       44.92      8.74 o 
   0   5   8        0.14        1.01      5.18 o 
   1   5   8        8.52        7.27      5.95 o 
  -9   6   8        9.48        9.31      7.28 o 
  -8   6   8        0.16       -1.62      8.04 o 
  -7   6   8        2.26       -5.57      9.28 o 
  -6   6   8       15.06       26.05      9.12 o 
  -5   6   8        0.69        3.09      6.80 o 
  -4   6   8        3.81        3.09      8.19 o 
  -3   6   8       12.92       17.70      8.89 o 
  -2   6   8       10.45        8.04      7.65 o 
  -1   6   8       16.36       16.85      7.19 o 
  -6   7   8       46.85       46.85     11.06 o 
  -5   7   8       18.23       24.97     10.82 o 
  -4   7   8        2.58        2.71      8.04 o 
   1 -12   9        6.24       19.79     10.13 o 
  -3 -11   9        5.13        3.56      9.66 o 
  -2 -11   9       13.51       21.11     10.75 o 
  -1 -11   9        0.02       -0.31      7.50 o 
   0 -11   9        1.32        6.34      7.81 o 
   1 -11   9       13.63       22.65      9.35 o 
   2 -11   9        1.17       -6.96     10.98 o 
   3 -11   9        3.69       -0.23     11.13 o 
   4 -11   9        0.10       -1.47     11.60 o 
  -4 -10   9       15.88       15.58      5.55 o 
  -3 -10   9      132.86      146.73     15.85 o 
  -2 -10   9        8.45        9.51      9.82 o 
  -1 -10   9       13.45       15.15     10.36 o 
   0 -10   9       19.64        8.89      8.19 o 
   1 -10   9       53.98       86.05     14.15 o 
   2 -10   9       23.17       37.11     12.45 o 
   3 -10   9        9.16       14.30      8.81 o 
   4 -10   9       31.21       37.80     13.07 o 
   5 -10   9        0.11        1.08     10.82 o 
   6 -10   9        0.49       -3.87      9.51 o 
  -6  -9   9        2.01        4.38      5.02 o 
  -5  -9   9       18.80       28.61      5.40 o 
  -4  -9   9        5.75       10.82      9.51 o 
  -3  -9   9       28.14       33.78      9.28 o 
  -2  -9   9        2.62        6.88      7.58 o 
  -1  -9   9       11.88       10.90      7.58 o 
   0  -9   9        5.01        5.03      7.42 o 
   1  -9   9       27.32       19.79      8.58 o 
   2  -9   9        3.35        6.65      9.66 o 
   3  -9   9        6.93       17.32     10.82 o 
   4  -9   9        0.01       -4.41      7.42 o 
   5  -9   9        1.36      -13.14      9.28 o 
   6  -9   9        1.78        0.54      9.28 o 
  -7  -8   9       70.87       71.20     11.67 o 
  -6  -8   9       33.80       49.71      7.17 o 
  -5  -8   9        0.40       -0.74      4.68 o 
  -4  -8   9       20.38       20.08      6.24 o 
  -3  -8   9      124.28      119.21     13.68 o 
  -2  -8   9      119.37      118.13     13.30 o 
  -1  -8   9        4.18        6.03      9.59 o 
   0  -8   9       18.95       15.31      7.81 o 
   1  -8   9      483.64      569.08     25.82 o 
   2  -8   9        3.87        0.23      6.65 o 
   3  -8   9       26.52       41.05      9.51 o 
   4  -8   9        2.14        2.47      9.59 o 
   5  -8   9        4.80       -6.65      8.66 o 
   6  -8   9       25.55       34.40      7.11 o 
   7  -8   9        0.03        4.79     10.36 o 
  -8  -7   9       15.64       21.83      7.32 o 
  -7  -7   9       17.04       16.52      5.90 o 
  -6  -7   9       21.98       21.57      5.93 o 
  -5  -7   9       25.19       32.55     10.44 o 
  -4  -7   9        3.75        2.47      6.34 o 
  -3  -7   9       89.66       99.42     13.61 o 
  -2  -7   9        1.36       41.98      9.43 o 
  -1  -7   9       97.77      104.52     13.61 o 
   0  -7   9       67.49       94.09     12.99 o 
   1  -7   9       88.65       97.41     11.75 o 
   2  -7   9        0.01       -3.02      6.03 o 
   3  -7   9        4.67       -7.19      8.50 o 
   4  -7   9        2.54       -3.94      6.57 o 
   5  -7   9       21.40       38.25      6.83 o 
   6  -7   9        6.56       19.64     10.59 o 
   7  -7   9        0.29       -0.54      7.19 o 
  -8  -6   9       26.05       32.16     10.51 o 
  -7  -6   9        9.72       11.42      5.44 o 
  -6  -6   9        5.67        8.90      4.53 o 
  -5  -6   9        8.46        3.09      6.34 o 
  -4  -6   9      124.20      126.63     14.23 o 
  -3  -6   9       42.40       50.02     10.51 o 
  -2  -6   9        0.04       -1.31      5.67 o 
  -1  -6   9       68.13       74.22     12.37 o 
   0  -6   9      142.02      144.80     13.30 o 
   1  -6   9       11.23       -0.15      8.19 o 
   2  -6   9       77.89       71.90     11.06 o 
   3  -6   9       24.90       26.83      9.74 o 
   4  -6   9        0.02        3.97      5.37 o 
   5  -6   9        1.03       -3.48      6.49 o 
   6  -6   9        6.50        1.78      9.05 o 
   7  -6   9        6.43       10.82     10.59 o 
  -9  -5   9       14.63       -1.93      8.12 o 
  -8  -5   9        2.60        2.40      7.96 o 
  -7  -5   9        5.62        9.01      4.75 o 
  -6  -5   9      123.15      110.40     13.22 o 
  -5  -5   9      175.67      170.47     14.38 o 
  -4  -5   9        8.63        8.27      6.49 o 
  -3  -5   9        1.84       -5.03      8.19 o 
  -2  -5   9      145.75      131.04     12.52 o 
  -1  -5   9      305.66      356.07     21.38 o 
   0  -5   9      319.42      334.44     18.71 o 
   1  -5   9        2.86        4.25      6.11 o 
   2  -5   9        4.45        5.26      5.72 o 
   3  -5   9       32.86       29.63      6.10 o 
   4  -5   9       25.48       31.77      8.97 o 
   5  -5   9       23.87       33.09     10.75 o 
   6  -5   9       19.89       30.00     11.13 o 
   7  -5   9        0.50        2.47      9.97 o 
 -10  -4   9       47.03       64.40     12.76 o 
  -9  -4   9        7.12        6.65      6.88 o 
  -8  -4   9       14.10       13.30      7.11 o 
  -7  -4   9       60.07       40.59     10.44 o 
  -6  -4   9       42.67       48.09     10.20 o 
  -5  -4   9        4.66        2.24      7.65 o 
  -4  -4   9       41.56       25.20      9.12 o 
  -3  -4   9       30.12       48.01      9.82 o 
  -2  -4   9       13.46        3.63      7.73 o 
  -1  -4   9      106.04      118.22      8.91 o 
   0  -4   9      214.37      214.53     15.00 o 
   1  -4   9      157.08      157.56     12.68 o 
   2  -4   9      475.74      499.58     14.89 o 
   3  -4   9      288.53      313.10     20.41 o 
   4  -4   9       35.39       26.59      8.43 o 
   5  -4   9        0.00       -2.94      6.18 o 
   6  -4   9        2.42        6.49      7.73 o 
   7  -4   9       14.10       17.86      8.81 o 
 -10  -3   9        3.58        3.32      9.66 o 
  -9  -3   9       62.28       48.86      9.97 o 
  -8  -3   9      117.68       86.51     11.60 o 
  -7  -3   9       84.21       83.80     12.45 o 
  -6  -3   9      121.54      115.42     11.91 o 
  -5  -3   9       46.77       45.46      8.19 o 
  -4  -3   9       22.54       18.55      6.49 o 
  -3  -3   9      249.83      249.87     15.69 o 
  -2  -3   9        1.20        7.42      5.57 o 
  -1  -3   9      198.37      191.65     12.45 o 
   0  -3   9      299.29      312.33     16.39 o 
   1  -3   9       11.00        9.35      6.88 o 
   2  -3   9       18.95       41.59     10.36 o 
   3  -3   9      101.29       74.14     11.98 o 
   4  -3   9       14.97        8.66      9.12 o 
   5  -3   9        0.02        2.01      7.19 o 
   6  -3   9        3.24        1.55      9.05 o 
 -10  -2   9        0.39        3.17      7.11 o 
  -9  -2   9        0.21        1.01      8.50 o 
  -7  -2   9       22.57       29.76      8.43 o 
  -6  -2   9       21.48       17.24      8.81 o 
  -5  -2   9       26.53       32.55      8.89 o 
  -4  -2   9      146.79      127.66      7.47 o 
  -3  -2   9      223.33      216.02     13.18 o 
  -2  -2   9      354.43      348.20     16.78 o 
  -1  -2   9       18.57       17.00      5.15 o 
   0  -2   9     1458.99     1700.82     38.73 o 
   1  -2   9      203.94      219.87     14.84 o 
   2  -2   9        3.40       -1.31      5.95 o 
   3  -2   9       29.16       17.55      9.12 o 
   4  -2   9       39.70       54.58     10.20 o 
   5  -2   9        8.84        6.49      9.43 o 
   6  -2   9        8.13       12.83     10.44 o 
 -10  -1   9        2.88        0.70      6.73 o 
  -9  -1   9       50.09       58.60     12.06 o 
  -8  -1   9        6.13        3.79      6.11 o 
  -7  -1   9       13.09       16.85      6.80 o 
  -6  -1   9       88.04       80.09     10.51 o 
  -5  -1   9       46.19       51.62      6.27 o 
  -4  -1   9        2.42       -0.61      3.83 o 
  -3  -1   9        2.40        1.14      3.25 o 
  -2  -1   9       66.08       63.65      6.43 o 
  -1  -1   9        0.22        0.76      3.66 o 
   0  -1   9      216.72      202.17     14.69 o 
   1  -1   9      101.95      107.85     12.21 o 
   2  -1   9       31.42       43.29      8.89 o 
   3  -1   9       11.69        5.57      6.34 o 
   4  -1   9       17.68       18.48     10.36 o 
   5  -1   9        4.62        0.39      8.66 o 
 -11   0   9        0.09        0.31      9.82 o 
  -9   0   9        2.26        1.47      9.20 o 
  -8   0   9       21.21       58.60     10.36 o 
  -7   0   9       25.16       37.50      8.35 o 
  -6   0   9       90.31       75.39      6.80 o 
  -5   0   9      134.13      143.75      8.65 o 
  -4   0   9       12.85       13.67      4.42 o 
  -3   0   9      129.45      123.24      9.66 o 
  -2   0   9        6.98        3.01      4.40 o 
  -1   0   9       49.20       43.45      8.43 o 
   0   0   9        0.23       -5.26      6.88 o 
   1   0   9        9.63       18.71      6.49 o 
   2   0   9        1.84        3.48      8.19 o 
   3   0   9       21.61       14.23      7.11 o 
   4   0   9        7.35       -4.17      6.34 o 
   5   0   9        2.15       -6.88      8.81 o 
 -10   1   9       53.74       46.93     11.98 o 
  -9   1   9        3.05       -2.16      6.57 o 
  -8   1   9       39.21       46.39     10.90 o 
  -7   1   9        1.21        2.11      4.75 o 
  -6   1   9       15.08        8.13      5.32 o 
  -5   1   9       70.62       68.58      6.55 o 
  -4   1   9        0.07        0.30      4.03 o 
  -3   1   9      238.35      252.80     16.31 o 
  -2   1   9       83.91       54.74      9.82 o 
  -1   1   9        5.33        8.50      5.18 o 
   0   1   9       22.27       24.04      7.89 o 
   1   1   9        9.13        5.88      7.42 o 
   2   1   9       28.14       25.36      7.81 o 
   3   1   9       25.97       27.83      8.27 o 
   4   1   9        0.63        0.77      8.97 o 
 -10   2   9        0.03       -5.18      8.50 o 
  -9   2   9        0.76       -5.82      8.12 o 
  -8   2   9        4.55        1.71      7.62 o 
  -7   2   9        8.92       16.27      6.49 o 
  -6   2   9       62.19       54.86      7.18 o 
  -5   2   9       66.79       75.85      7.55 o 
  -4   2   9        3.80        4.87      5.95 o 
  -3   2   9       52.29       30.77      7.42 o 
  -2   2   9      171.94      161.27     13.61 o 
  -1   2   9      107.94      108.70     12.37 o 
   0   2   9        0.87       -4.02      6.73 o 
   1   2   9        3.61       -1.24      7.19 o 
   2   2   9      139.30      139.00     14.53 o 
   3   2   9        1.24        3.17      9.20 o 
 -10   3   9        2.34        7.34      9.82 o 
  -9   3   9        0.26       -3.51      5.20 o 
  -8   3   9        1.21       -3.14      5.37 o 
  -7   3   9       49.86       48.21      6.64 o 
  -6   3   9        7.26        9.67      5.73 o 
  -5   3   9       46.28       44.38      9.20 o 
  -4   3   9       17.83       15.85      8.27 o 
  -3   3   9        8.17        6.26      6.26 o 
  -2   3   9        0.10        5.80      7.58 o 
  -1   3   9        0.06        0.08      5.41 o 
   0   3   9       14.90       24.12      8.58 o 
   1   3   9        2.37        1.01      6.34 o 
   2   3   9       24.93       18.71     10.36 o 
  -9   4   9       14.59       16.10      7.46 o 
  -8   4   9       13.27       11.09      5.83 o 
  -7   4   9        3.29        3.93      5.76 o 
  -6   4   9       39.63       32.08     10.90 o 
  -5   4   9        6.06       16.70      7.42 o 
  -4   4   9        6.64        8.27      6.49 o 
  -3   4   9        0.16        2.32      5.80 o 
  -2   4   9       40.71       30.85      7.89 o 
  -1   4   9        0.83        5.41      5.72 o 
   0   4   9       31.52       15.38      6.73 o 
   1   4   9        0.08        6.18      5.49 o 
  -8   5   9        9.98        2.16      8.12 o 
  -7   5   9        4.70       12.21     10.90 o 
  -6   5   9        8.59       13.37      8.19 o 
  -5   5   9        0.27       -0.93      5.95 o 
  -4   5   9        0.06       -0.46      7.96 o 
  -3   5   9        0.93        1.24      5.80 o 
  -2   5   9        7.41        9.59      6.42 o 
  -1   5   9        4.28        6.96      5.95 o 
  -5   6   9        4.00        2.24      8.35 o 
  -1 -11  10       16.15       32.78     12.29 o 
   0 -11  10        1.84       -3.71     10.44 o 
   1 -11  10       40.68       40.74     13.22 o 
   2 -11  10        1.85        0.62     12.06 o 
   3 -11  10        8.93       10.05      9.43 o 
  -4 -10  10        5.20       -2.16      6.88 o 
  -3 -10  10       32.44       43.99     11.06 o 
  -2 -10  10       25.24       27.37     11.52 o 
  -1 -10  10        6.58        4.95      7.96 o 
   0 -10  10        0.29       -0.23     10.20 o 
   1 -10  10        4.86       14.84     11.13 o 
   2 -10  10       39.60       34.94     12.76 o 
   3 -10  10       16.43       11.21      8.89 o 
   4 -10  10        0.01       -3.17     11.36 o 
  -5  -9  10        3.66        2.36      4.97 o 
  -4  -9  10       12.98       16.31      8.50 o 
  -3  -9  10        8.59        4.10      7.42 o 
  -2  -9  10        2.34        5.57      7.73 o 
  -1  -9  10       13.30       15.69      8.04 o 
   0  -9  10        5.97        2.16      7.50 o 
   1  -9  10        0.20        5.10      7.50 o 
   2  -9  10        4.74       13.92      8.27 o 
   3  -9  10        1.28      -11.75      9.35 o 
   4  -9  10        9.87       17.47      9.28 o 
   5  -9  10       12.18        4.41     10.28 o 
  -6  -8  10       21.22       16.16      7.58 o 
  -5  -8  10      153.96      153.38     16.78 o 
  -4  -8  10        0.61        6.81      6.15 o 
  -3  -8  10       11.44       11.21      7.73 o 
  -2  -8  10       25.45       21.65     10.36 o 
  -1  -8  10       28.19       38.42      9.66 o 
   0  -8  10       11.62       15.62     10.13 o 
   1  -8  10        5.24        7.89      9.74 o 
   2  -8  10       13.37        8.58      9.66 o 
   3  -8  10        2.18       -7.19      6.49 o 
   4  -8  10        3.25        3.56      7.42 o 
   5  -8  10        0.28        7.11      9.74 o 
  -7  -7  10        9.58        1.78      8.50 o 
  -6  -7  10        0.33        4.87      7.11 o 
  -5  -7  10       36.14       44.92     11.44 o 
  -4  -7  10        5.09        5.88      8.97 o 
  -3  -7  10        9.06        5.24      6.09 o 
  -2  -7  10        2.01        6.26      7.34 o 
  -1  -7  10      183.70      153.07     15.93 o 
   0  -7  10        0.02       14.92      7.34 o 
   1  -7  10       19.60        9.35      9.28 o 
   2  -7  10        9.58       58.68     11.36 o 
   3  -7  10        5.52        5.10      7.04 o 
   4  -7  10       11.82       19.64     10.28 o 
   5  -7  10        0.74       -5.72      6.88 o 
   6  -7  10        1.84        6.11      9.74 o 
  -8  -6  10        2.16        3.79      9.20 o 
  -7  -6  10        0.40        2.55      6.73 o 
  -6  -6  10       28.60       35.25     10.75 o 
  -5  -6  10       36.17       19.17      7.50 o 
  -4  -6  10      160.74      144.96     15.15 o 
  -3  -6  10       32.64       29.69      8.58 o 
  -2  -6  10       14.87        6.17      4.76 o 
  -1  -6  10      241.56      256.51     18.63 o 
   0  -6  10       38.05       40.66      8.89 o 
   1  -6  10       29.35       23.58      9.43 o 
   2  -6  10       42.70       50.10     10.36 o 
   4  -6  10        2.13        7.27      7.34 o 
   5  -6  10        0.21        3.17      6.88 o 
   6  -6  10        9.97       11.67      8.04 o 
  -8  -5  10        0.32        0.62      6.26 o 
  -7  -5  10       16.34       21.49      7.96 o 
  -6  -5  10       65.00       63.86     10.51 o 
  -5  -5  10       19.77       11.83      7.27 o 
  -4  -5  10       34.01       28.76      7.89 o 
  -3  -5  10      129.54      130.50     13.92 o 
  -2  -5  10        0.19        1.39      5.57 o 
  -1  -5  10       62.04       61.07      9.97 o 
   0  -5  10       15.07       16.93      8.97 o 
   1  -5  10        5.54       12.37      8.04 o 
   3  -5  10       44.93       63.70     11.13 o 
   4  -5  10        9.56       16.24      9.51 o 
   5  -5  10        3.33        6.80      9.35 o 
   6  -5  10        0.22        5.72      7.73 o 
  -9  -4  10        0.46       -2.63      8.43 o 
  -8  -4  10        0.87       -0.46      8.27 o 
  -7  -4  10       35.66       40.51     10.59 o 
  -6  -4  10       17.91       15.08      7.11 o 
  -5  -4  10        3.32        3.79      6.18 o 
  -4  -4  10        0.93       -0.54      5.95 o 
  -3  -4  10       21.84       16.08      6.96 o 
  -2  -4  10       57.23       59.61      9.05 o 
  -1  -4  10       19.23       20.83      5.08 o 
   0  -4  10      225.48      304.29     17.70 o 
   1  -4  10       57.81       48.71      9.20 o 
   2  -4  10        5.03       18.40      9.82 o 
   3  -4  10       17.73       25.20      9.82 o 
   4  -4  10        3.47        0.93      6.49 o 
   5  -4  10       10.61       14.84      8.12 o 
  -9  -3  10       22.53       26.90     10.59 o 
  -8  -3  10      120.47       99.73     13.76 o 
  -7  -3  10       44.46       35.25     10.13 o 
  -6  -3  10        2.82        5.26      6.03 o 
  -5  -3  10       10.77        9.66      6.03 o 
  -4  -3  10      108.24      111.94     12.45 o 
  -3  -3  10       19.22       18.10      4.96 o 
  -2  -3  10      209.34      231.23     15.54 o 
  -1  -3  10       58.22       60.18      6.70 o 
   0  -3  10       42.11       53.03     10.59 o 
   1  -3  10       27.00       30.23      9.51 o 
   2  -3  10       33.59       37.57      8.81 o 
   3  -3  10       59.91       68.65     10.98 o 
   4  -3  10        0.04        1.86      8.97 o 
   5  -3  10        2.27       10.36     10.44 o 
 -10  -2  10       15.27       22.57     11.29 o 
  -9  -2  10       36.38       39.97     12.14 o 
  -8  -2  10       31.80       22.03     10.59 o 
  -7  -2  10       18.14       41.82     10.36 o 
  -6  -2  10        6.37        8.74      6.42 o 
  -5  -2  10       40.38       27.60      8.89 o 
  -4  -2  10        3.09        4.01      4.56 o 
  -3  -2  10       83.38       75.10      6.84 o 
  -2  -2  10      276.50      297.12     20.26 o 
  -1  -2  10       13.31       16.24      8.43 o 
   0  -2  10       89.59       97.49     11.75 o 
   1  -2  10       13.42       11.52      6.80 o 
   2  -2  10        9.25       18.32      9.35 o 
   3  -2  10       36.67       46.62     11.75 o 
   4  -2  10        3.06       11.98      9.51 o 
   5  -2  10       24.94       20.33     11.06 o 
 -10  -1  10       87.51       78.47     12.14 o 
  -9  -1  10       22.76       14.77      9.66 o 
  -8  -1  10       22.51       11.44      8.97 o 
  -7  -1  10        3.15       -4.87      8.12 o 
  -6  -1  10       19.76       16.78      6.80 o 
  -5  -1  10       65.76       50.13      6.30 o 
  -4  -1  10        3.14        1.52      3.76 o 
  -3  -1  10        7.72       10.41      4.72 o 
  -2  -1  10      283.22      307.93     16.39 o 
  -1  -1  10      151.90      161.73     13.37 o 
   0  -1  10        0.73       -0.39      5.33 o 
   1  -1  10      235.94      273.60     18.48 o 
   2  -1  10       76.69       90.07     12.76 o 
   3  -1  10        1.02        2.40      6.49 o 
   4  -1  10        1.96       -0.77      6.49 o 
 -10   0  10      101.15       86.28     14.53 o 
  -9   0  10        1.08        2.94      6.96 o 
  -8   0  10        1.98        5.26      6.73 o 
  -7   0  10       21.15       18.71      7.42 o 
  -6   0  10        2.30        1.49      4.91 o 
  -5   0  10       13.29        5.95      4.16 o 
  -4   0  10       12.09       11.02      4.95 o 
  -3   0  10        8.24       12.29      5.95 o 
  -2   0  10      565.11      538.39     22.88 o 
  -1   0  10       81.22       85.89     10.90 o 
   0   0  10       32.50       50.33      9.74 o 
   1   0  10       66.60       67.18     11.44 o 
   2   0  10        5.45        1.24      5.95 o 
   3   0  10        2.45        4.56      6.80 o 
 -10   1  10        3.98        5.03      7.81 o 
  -9   1  10        2.10        4.48      7.27 o 
  -8   1  10        1.70        2.47      6.49 o 
  -7   1  10        4.54        3.74      4.75 o 
  -6   1  10       68.10       78.81      7.82 o 
  -5   1  10        4.45        2.95      4.30 o 
  -4   1  10       93.02      114.11     12.52 o 
  -3   1  10       25.20       21.88      8.58 o 
  -2   1  10       62.27       60.22     10.28 o 
  -1   1  10       79.60       97.95     11.21 o 
   0   1  10       41.17       40.05      7.96 o 
   1   1  10        9.20        5.49      8.35 o 
   2   1  10        5.67        5.64      6.80 o 
  -9   2  10        2.46       -1.78      6.88 o 
  -8   2  10       17.60       15.99      6.03 o 
  -7   2  10       48.74       55.03      7.98 o 
  -6   2  10        6.01        0.78      3.79 o 
  -5   2  10        0.34       11.13      8.35 o 
  -4   2  10        9.16        6.49      8.04 o 
  -3   2  10        0.10       -2.78      7.11 o 
  -2   2  10        7.06       14.77      6.88 o 
  -1   2  10        2.36        0.31      4.95 o 
   0   2  10       42.03       29.61      7.58 o 
   1   2  10       50.53       42.75      9.05 o 
  -9   3  10        8.96       13.18      8.47 o 
  -8   3  10       31.19       39.98      7.89 o 
  -7   3  10        2.98        3.56      7.34 o 
  -6   3  10        0.09        1.01      6.42 o 
  -5   3  10        9.62        5.88      8.81 o 
  -4   3  10        5.57        6.57      6.18 o 
  -3   3  10        0.83       19.33      8.97 o 
  -2   3  10       35.09       37.50      8.19 o 
  -1   3  10        0.68        9.12      7.73 o 
   0   3  10        4.68        6.03      5.41 o 
  -7   4  10        0.49       -4.02      7.34 o 
  -6   4  10        0.99       -8.74      8.27 o 
  -5   4  10       37.03       38.42     11.13 o 
  -4   4  10      154.52      157.56     15.54 o 
  -3   4  10        7.75        4.56      7.89 o 
  -2   4  10       34.02       37.88      9.97 o 
  -2 -10  11        0.01        7.34     10.20 o 
  -1 -10  11        0.22        9.20     10.82 o 
   0 -10  11        9.57       11.83      8.74 o 
   1 -10  11        1.55        6.49     11.21 o 
   2 -10  11        7.31        4.02     11.36 o 
  -4  -9  11       25.21       26.52      9.66 o 
  -3  -9  11        9.77       29.69     11.75 o 
  -2  -9  11        0.09        5.18     10.13 o 
  -1  -9  11       25.52       34.09     11.44 o 
   0  -9  11        0.03        3.40     10.20 o 
   1  -9  11       12.98       28.84     11.75 o 
   2  -9  11        6.27       20.26     11.36 o 
   3  -9  11       21.75       33.32     12.29 o 
  -5  -8  11       36.81       32.55     11.06 o 
  -4  -8  11       12.79       18.59      7.69 o 
  -3  -8  11        0.00        2.71      7.34 o 
  -2  -8  11       19.86       37.80     11.67 o 
  -1  -8  11        1.74        7.65      7.65 o 
   0  -8  11        3.09        8.81      9.74 o 
   1  -8  11       35.34       39.89      9.90 o 
   2  -8  11        0.17        2.55      9.59 o 
   3  -8  11        6.18        4.10      7.73 o 
  -6  -7  11       15.06       17.01      8.43 o 
  -5  -7  11       10.92       23.35     10.44 o 
  -4  -7  11        0.80        1.47      6.80 o 
  -3  -7  11        9.40       18.43      5.93 o 
  -2  -7  11        2.26        5.88      9.35 o 
  -1  -7  11        3.58        6.73      9.51 o 
   0  -7  11        1.79        7.50      8.97 o 
   1  -7  11       32.87       39.04      9.43 o 
   2  -7  11        3.27       12.29      9.43 o 
   4  -7  11       16.58       34.48     11.52 o 
  -7  -6  11       28.75       28.99     10.98 o 
  -6  -6  11        0.02       -2.32      6.57 o 
  -5  -6  11        0.42        3.17      6.96 o 
  -4  -6  11       24.24       30.77     10.67 o 
  -3  -6  11       23.60       15.00      9.43 o 
  -2  -6  11        6.15        6.42      8.74 o 
  -1  -6  11        9.13       11.44      9.43 o 
   0  -6  11        1.59        0.77      8.04 o 
   1  -6  11        9.97       16.54      7.58 o 
   3  -6  11        0.84       10.59      9.43 o 
   4  -6  11       33.91       65.79     13.07 o 
  -8  -5  11        3.85       -5.33      5.95 o 
  -7  -5  11        1.04        1.93      9.05 o 
  -6  -5  11        7.08        8.66      7.50 o 
  -5  -5  11       13.03        9.05      7.04 o 
  -4  -5  11       57.13       58.52     10.36 o 
  -3  -5  11      154.05      129.73     13.99 o 
  -2  -5  11       28.37       21.54      7.89 o 
  -1  -5  11        1.97        8.27      8.66 o 
   0  -5  11       31.38       25.67      9.51 o 
   2  -5  11        6.75       14.30      7.89 o 
   3  -5  11        5.19       12.29      7.42 o 
   4  -5  11        0.24       -1.16      6.65 o 
  -8  -4  11       12.79        7.50      7.04 o 
  -7  -4  11        3.28       -5.72      5.64 o 
  -6  -4  11      125.93      120.45     14.30 o 
  -5  -4  11        6.69        8.97      8.97 o 
  -4  -4  11       56.32       50.02     10.90 o 
  -3  -4  11      165.89      153.00     14.61 o 
  -2  -4  11       80.54       93.85     11.98 o 
  -1  -4  11       93.76      132.43     13.61 o 
   1  -4  11       20.21       37.73     11.13 o 
   2  -4  11        2.97       13.84      9.12 o 
   3  -4  11       40.37       43.22      9.90 o 
   4  -4  11        2.03        8.81      9.90 o 
  -9  -3  11        1.66        3.32      7.11 o 
  -8  -3  11       80.12       52.42     10.44 o 
  -7  -3  11        9.15       11.36      7.11 o 
  -6  -3  11        9.86        7.58      6.34 o 
  -5  -3  11       64.43       65.87     11.60 o 
  -4  -3  11       11.54       15.54      8.89 o 
  -3  -3  11       32.81       25.31      7.15 o 
  -2  -3  11       40.66       39.43      9.05 o 
  -1  -3  11        0.40        9.66      8.19 o 
   0  -3  11      107.77      116.27     12.37 o 
   1  -3  11       73.20       94.55     12.99 o 
   2  -3  11        7.07       10.05      7.19 o 
   3  -3  11        1.51        7.19      7.65 o 
   4  -3  11        9.98       19.10      8.89 o 
  -9  -2  11       38.32       24.74      8.97 o 
  -8  -2  11       22.83       40.05     11.21 o 
  -7  -2  11       18.23        9.90      8.81 o 
  -6  -2  11       28.23       31.39      9.97 o 
  -5  -2  11       62.28       53.27      8.74 o 
  -4  -2  11       31.23       36.21      5.88 o 
  -3  -2  11        0.20       -0.64      4.43 o 
  -2  -2  11       33.24       37.50      9.05 o 
  -1  -2  11      177.70      174.95     14.61 o 
   0  -2  11       10.49       15.46      8.74 o 
   1  -2  11       36.40       54.89     11.29 o 
   2  -2  11       26.55       23.50     10.44 o 
   3  -2  11        2.63       -1.62      9.05 o 
  -9  -1  11        0.65       -6.03      6.73 o 
  -8  -1  11       10.43       15.85     10.28 o 
  -7  -1  11        6.91        7.27      8.58 o 
  -6  -1  11       28.89       28.06      9.35 o 
  -5  -1  11       17.44       21.90      5.63 o 
  -4  -1  11      127.00      118.39      8.12 o 
  -3  -1  11       83.72       70.97     10.05 o 
  -2  -1  11       32.84       31.31      7.19 o 
  -1  -1  11       11.61       12.45      6.34 o 
   0  -1  11        1.11       -0.08      8.04 o 
   1  -1  11        0.01        2.24      6.18 o 
   2  -1  11       18.83       27.06     10.20 o 
  -9   0  11        3.72       16.24      9.97 o 
  -8   0  11        0.10       -1.31      8.89 o 
  -7   0  11       12.68       -0.70      8.66 o 
  -6   0  11       14.57       13.57      5.96 o 
  -5   0  11       48.15       41.75     10.51 o 
  -4   0  11        8.09        3.63      7.11 o 
  -3   0  11       36.68       19.48      6.80 o 
  -2   0  11       52.35       50.87      8.58 o 
   0   0  11       12.44        2.71      7.89 o 
   1   0  11       39.57       34.79     10.05 o 
  -8   1  11       33.23       24.97      9.90 o 
  -7   1  11       14.12       26.43      6.06 o 
  -6   1  11       55.71       57.13      9.51 o 
  -5   1  11       10.76       17.16      8.12 o 
  -4   1  11       46.82       48.63     10.13 o 
  -3   1  11       15.99        8.66      7.81 o 
  -2   1  11       39.30       42.83      8.74 o 
  -1   1  11       27.26       22.27      7.11 o 
  -7   2  11        1.34        6.80      9.12 o 
  -6   2  11        0.21        0.70      5.95 o 
  -5   2  11       20.20       29.92      9.66 o 
  -4   2  11       66.90       58.52      9.97 o 
  -3   2  11      125.82      101.51     11.98 o 
  -2   2  11       13.41       11.21      6.65 o 
  -1   2  11       17.41       62.70     11.13 o 
  -6   3  11        5.35        2.40      8.50 o 
  -5   3  11        1.12        3.09      6.80 o 
  -4   3  11       45.93       33.40      9.74 o 
  -2  -9  12       11.44       16.08     11.29 o 
  -1  -9  12       32.04       36.41     12.14 o 
   0  -9  12        9.57       17.39     11.29 o 
  -4  -8  12        5.64        7.38      5.68 o 
  -3  -8  12        2.04        6.65     10.51 o 
  -2  -8  12        0.68        6.26     10.13 o 
  -1  -8  12       25.62       38.73     12.14 o 
   0  -8  12       16.96       21.11     10.90 o 
   1  -8  12        0.21        5.03      9.97 o 
   2  -8  12        3.46        8.97     10.67 o 
  -5  -7  12       11.13       15.08      8.04 o 
  -3  -7  12        0.26        3.09      8.97 o 
  -2  -7  12        0.00       17.39      8.19 o 
  -1  -7  12       17.39       34.48     11.29 o 
   0  -7  12        3.60       12.60      7.73 o 
   1  -7  12        2.52        8.12     10.44 o 
  -6  -6  12        0.04        0.08      6.96 o 
  -5  -6  12       13.10       12.21      7.73 o 
  -4  -6  12       10.36       14.23      9.51 o 
  -3  -6  12        2.07        8.33      5.65 o 
  -2  -6  12        0.31       -2.16      8.66 o 
  -1  -6  12       14.20        9.97      9.28 o 
   0  -6  12        0.01       -1.86      8.04 o 
   2  -6  12       24.91       36.03      9.66 o 
  -7  -5  12       11.04        1.70      7.81 o 
  -6  -5  12        1.50       -1.47      8.97 o 
  -5  -5  12        2.67        6.34      9.05 o 
  -4  -5  12        6.11       13.37      9.82 o 
  -3  -5  12       67.34       57.29     11.75 o 
  -2  -5  12        0.23        0.85      8.04 o 
  -1  -5  12        0.00        3.02      6.26 o 
   1  -5  12        6.95        5.80      7.11 o 
   2  -5  12       43.77       72.59     13.14 o 
  -7  -4  12        1.20        2.94      8.97 o 
  -6  -4  12        4.30       15.62      8.12 o 
  -5  -4  12       21.48       16.31      9.66 o 
  -4  -4  12        2.32       -1.93      6.26 o 
  -3  -4  12        7.30        0.93      6.18 o 
  -2  -4  12        0.21        1.09      4.35 o 
  -1  -4  12        0.43        2.01      5.64 o 
   0  -4  12        8.90       17.70      9.66 o 
   1  -4  12        1.28        3.32      6.57 o 
   2  -4  12        9.21       20.80      9.97 o 
  -7  -3  12        8.87       15.77      9.59 o 
  -6  -3  12        5.56        2.32      6.18 o 
  -5  -3  12       77.81      100.04     13.53 o 
  -4  -3  12       44.84       25.28      9.43 o 
  -3  -3  12        2.48        4.25      8.04 o 
  -1  -3  12        9.20       20.18      9.12 o 
   0  -3  12       83.02      115.42     13.99 o 
   1  -3  12        0.09        7.58      8.97 o 
   2  -3  12        4.18        2.32      9.05 o 
  -7  -2  12        4.21        6.49      8.66 o 
  -6  -2  12       22.93       21.18      8.97 o 
  -5  -2  12       20.74       15.93      8.81 o 
  -3  -2  12       43.51       34.02      7.96 o 
   0  -2  12        0.15        1.31      8.27 o 
   1  -2  12        8.11        2.01      8.89 o 
  -7  -1  12       58.54       62.23     11.98 o 
  -6  -1  12        0.39       -3.63      7.42 o 
  -4  -1  12       24.31       12.99      7.50 o 
  -3  -1  12        0.62        5.33      5.26 o 
  -2  -1  12       49.94       49.09      8.50 o 
  -7   0  12       17.82        9.82      6.96 o 
  -5   0  12        5.05       -0.15      6.96 o 
  -4   0  12       11.69       14.77      8.12 o 
  -3   0  12       24.08       20.72      7.11 o 
  -2   0  12       17.78       18.17      8.12 o 
  -1   0  12        6.63       11.29      7.58 o 
  -5   1  12        7.84        5.18      7.81 o 
  -4   1  12       36.47       39.89     10.13 o 
  -3   1  12       10.68       11.52      8.12 o 
  -3  -6  13       14.93       17.65      6.58 o 
  -2  -6  13        0.50        5.57      9.43 o 
  -3  -5  13        0.08        4.40      4.99 o 
  -5  -4  13        3.81       32.78     10.59 o 
  -4  -4  13        0.59       -2.63      6.34 o 
  -1  -4  13        1.18        9.28      8.81 o 
  -5  -3  13       46.00       32.24     10.67 o 
  -3  -2  13        1.19       13.84      7.04 o 
                                                 
